# Supplementary material for: Inocybaceae of Pakistan: a checklist and description of two novel Inocybe species using morphological and multi-locus phylogenetic evidence
Source: MycoKeys. 2026 Apr 17;131:115–48. doi: 10.3897/mycokeys.131.179438 (PMC13109739; doi:10.3897/mycokeys.131.179438)
Supplement: XML Treatment for Inocybe khalidii [file mycokeys.131.179438-treatment1.xml]

<!DOCTYPE tp:taxon-treatment
  PUBLIC "-//TaxonX//DTD Taxonomic Treatment Publishing DTD v0 20100105//EN" "tax-treatment-NSO.dtd">
<tp:taxon-treatment xmlns:tp="http://www.plazi.org/taxpub"><tp:treatment-meta><kwd-group><label>Taxon classification</label><kwd>
                <named-content content-type="kingdom">Fungi</named-content>
              </kwd><kwd>
                <named-content content-type="order">Agaricales</named-content>
              </kwd><kwd>
                <named-content content-type="family">Inocybaceae</named-content>
              </kwd></kwd-group><mixed-citation publication-type="journal"><person-group><name><surname>Sana</surname></name><name><surname>Kiran</surname><given-names>Munazza</given-names></name><name><surname>Rafique</surname><given-names>Frazana</given-names></name><name><surname>Druzhinina</surname><given-names>Irina</given-names></name><name><surname>Fachada</surname><given-names>Vasco</given-names></name></person-group><article-title><italic><tp:taxon-name><tp:taxon-name-part taxon-name-part-type="family" reg="Inocybaceae">Inocybaceae</tp:taxon-name-part></tp:taxon-name></italic> of Pakistan: a checklist and description of two novel <italic><tp:taxon-name><tp:taxon-name-part taxon-name-part-type="genus" reg="Inocybe">Inocybe</tp:taxon-name-part></tp:taxon-name></italic> species using morphological and multi-locus phylogenetic evidence</article-title><source>MycoKeys</source><day>17</day><month>04</month><year>2026</year><volume>131</volume><fpage>115</fpage><lpage>148</lpage><pub-id pub-id-type="doi">10.3897/mycokeys.131.179438</pub-id></mixed-citation></tp:treatment-meta><tp:nomenclature><tp:taxon-name><object-id xmlns:xlink="http://www.w3.org/1999/xlink" content-type="arpha" xlink:type="simple">B1663FFD-C99B-570F-9B5D-0FF89EF576FF</object-id>
                    		<tp:taxon-name-part taxon-name-part-type="genus" reg="Inocybe">Inocybe</tp:taxon-name-part> <tp:taxon-name-part taxon-name-part-type="species" reg="khalidii">khalidii</tp:taxon-name-part>
                    	
                    		<object-id xmlns:xlink="http://www.w3.org/1999/xlink" content-type="mycobank" xlink:type="simple">859795</object-id>
                    	</tp:taxon-name><tp:taxon-authority>Sana, Fachada &amp; Kiran</tp:taxon-authority><tp:taxon-status xmlns:xlink="http://www.w3.org/1999/xlink" xlink:type="simple">sp. nov.</tp:taxon-status><xref ref-type="fig" rid="F3">Figs 3</xref><xref ref-type="fig" rid="F4">, 4</xref><xref ref-type="fig" rid="F5">, 5</xref></tp:nomenclature><tp:treatment-sec sec-type="Etymology"><title>Etymology.</title><p>The specific epithet ‘<italic>khalidii</italic>’ (Latin) is an honorific for “Prof. Dr. Abdul Nasir Khalid,” a pioneering mycologist from Pakistan whose contributions have been foundational to the study of macrofungal biodiversity in the region.</p></tp:treatment-sec><tp:treatment-sec sec-type="Holotype"><title>Holotype.</title><p>Pakistan • Khyber Pakhtunkhwa, Swat District, Aligrama Village, Tutbanie Forest; <named-content xmlns:xlink="http://www.w3.org/1999/xlink" content-type="dwc:verbatimCoordinates" xlink:type="simple">34°48'00"N, 72°19'00"E</named-content>, +/- 6 km; 908 m a.s.l.; 30 July 2024; Wajid Ali; under <italic><tp:taxon-name><tp:taxon-name-part taxon-name-part-type="genus" reg="Quercus">Quercus</tp:taxon-name-part> <tp:taxon-name-part taxon-name-part-type="species" reg="leucotrichophora">leucotrichophora</tp:taxon-name-part></tp:taxon-name></italic> Camus; GenBank accessions, ITS = <ext-link xmlns:xlink="http://www.w3.org/1999/xlink" xlink:href="PV608030" ext-link-type="gen" xlink:type="simple">PV608030</ext-link>, LSU = <ext-link xmlns:xlink="http://www.w3.org/1999/xlink" xlink:href="PV608041" ext-link-type="gen" xlink:type="simple">PV608041</ext-link>, tef1 = <ext-link xmlns:xlink="http://www.w3.org/1999/xlink" xlink:href="PV865529" ext-link-type="gen" xlink:type="simple">PV865529</ext-link>; AS-27, LAH38693.</p><fig id="F3" position="float" orientation="portrait"><object-id xmlns:xlink="http://www.w3.org/1999/xlink" content-type="doi" xlink:type="simple">10.3897/mycokeys.131.179438.figure3</object-id><object-id xmlns:xlink="http://www.w3.org/1999/xlink" content-type="arpha" xlink:type="simple">762679C6-9637-5A62-B3D9-E7C4E200E7FC</object-id><label>Figure 3.</label><caption><p><italic><tp:taxon-name><tp:taxon-name-part taxon-name-part-type="genus" reg="Inocybe">Inocybe</tp:taxon-name-part> <tp:taxon-name-part taxon-name-part-type="species" reg="khalidii">khalidii</tp:taxon-name-part></tp:taxon-name></italic>. <bold>A</bold>. Habitat; <bold>B–D</bold>. Basidiomata. Scale bars: 7 μm (<bold>B–D</bold>).</p></caption><graphic xmlns:xlink="http://www.w3.org/1999/xlink" xlink:href="mycokeys-131-115-g003.jpg" id="oo_1598442.jpg" position="float" orientation="portrait" xlink:type="simple"><uri content-type="original_file" xlink:type="simple">https://binary.pensoft.net/fig/1598442</uri></graphic></fig></tp:treatment-sec><tp:treatment-sec sec-type="Diagnosis"><title>Diagnosis.</title><p><italic><tp:taxon-name><tp:taxon-name-part taxon-name-part-type="genus" reg="Inocybe">Inocybe</tp:taxon-name-part> <tp:taxon-name-part taxon-name-part-type="species" reg="khalidii">khalidii</tp:taxon-name-part></tp:taxon-name></italic> differs from phylogenetically and morphologically related species in having the subglabrous and vivid orange-brown pileus; the non-pruinose, slightly non-marginate bulbous stipe; and the rather large, broadly ellipsoid, and smooth basidiospores. This combination of morphological characters, together with the molecular profile of ITS, LSU, and <italic>tef</italic>-1 sequences, separates <italic><tp:taxon-name><tp:taxon-name-part taxon-name-part-type="genus" reg="Inocybe">Inocybe</tp:taxon-name-part> <tp:taxon-name-part taxon-name-part-type="species" reg="khalidii">khalidii</tp:taxon-name-part></tp:taxon-name></italic> from any known described species.</p><fig id="F4" position="float" orientation="portrait"><object-id xmlns:xlink="http://www.w3.org/1999/xlink" content-type="doi" xlink:type="simple">10.3897/mycokeys.131.179438.figure4</object-id><object-id xmlns:xlink="http://www.w3.org/1999/xlink" content-type="arpha" xlink:type="simple">EDECA907-5433-5DC7-9F69-682C8AAB5758</object-id><label>Figure 4.</label><caption><p>Illustration of <italic><tp:taxon-name><tp:taxon-name-part taxon-name-part-type="genus" reg="Inocybe">Inocybe</tp:taxon-name-part> <tp:taxon-name-part taxon-name-part-type="species" reg="khalidii">khalidii</tp:taxon-name-part></tp:taxon-name></italic>.</p></caption><graphic xmlns:xlink="http://www.w3.org/1999/xlink" xlink:href="mycokeys-131-115-g004.jpg" id="oo_1598443.jpg" position="float" orientation="portrait" xlink:type="simple"><uri content-type="original_file" xlink:type="simple">https://binary.pensoft.net/fig/1598443</uri></graphic></fig></tp:treatment-sec><tp:treatment-sec sec-type="Description"><title>Description.</title><p><bold><italic>Basidiomata</italic></bold> collybioid. <bold><italic>Pileus</italic></bold> 5–16 mm diam., initially hemispherical, becoming planoconvex upon maturity with a prominent umbo, subglabrous to faintly fibrillose, vivid orange-brown (5YR 7/10 to 5YR 7/12), becoming light orange-brown (5YR 8/6) towards smooth to slightly rimose margins. <bold><italic>Lamellae</italic></bold> adnexed with entire edges, subdistant to close, light warm yellow (7.5YR 8/6). <bold><italic>Lamellulae</italic></bold> in a single tier. <bold><italic>Stipe</italic></bold> 10–20 × 2–4 mm, cylindrical, sometimes slightly decurved at the middle, subglabrous, vivid orange-brown (5YR 7/10) becoming light orange-brown (5YR 8/6) towards the slightly bulbous but non-marginated base and poorly pruinose apex. <bold><italic>Context</italic></bold> very light orange (7.5 YR 8/6).</p><fig id="F5" position="float" orientation="portrait"><object-id xmlns:xlink="http://www.w3.org/1999/xlink" content-type="doi" xlink:type="simple">10.3897/mycokeys.131.179438.figure5</object-id><object-id xmlns:xlink="http://www.w3.org/1999/xlink" content-type="arpha" xlink:type="simple">B2091729-48EA-5C21-B0FC-016576F5B234</object-id><label>Figure 5.</label><caption><p>Anatomy of <italic><tp:taxon-name><tp:taxon-name-part taxon-name-part-type="genus" reg="Inocybe">Inocybe</tp:taxon-name-part> <tp:taxon-name-part taxon-name-part-type="species" reg="khalidii">khalidii</tp:taxon-name-part></tp:taxon-name></italic>. <bold>A</bold>. Basidiospores; <bold>B–D</bold>. Pleurocystidia; <bold>E, F</bold>. Basidia; <bold>G, H</bold>. Cheilocystidia; <bold>I</bold>. Pleurocystidia in <abbrev xmlns:xlink="http://www.w3.org/1999/xlink" xlink:title="potassium hydroxide" xlink:type="simple">KOH</abbrev>; <bold>J</bold>. Paracystidia; <bold>K</bold>. Pileipellis; <bold>L</bold>. <tp:taxon-name><tp:taxon-name-part taxon-name-part-type="genus" reg="Oleiferous">Oleiferous</tp:taxon-name-part> <tp:taxon-name-part taxon-name-part-type="species" reg="hyphae">hyphae</tp:taxon-name-part></tp:taxon-name>; <bold>M</bold>. Stipitipellis. Scale bars: 10 μm (<bold>A</bold>); 7 μm (<bold>B–D, I</bold>); 6 μm (<bold>E, F</bold>); 7.5 μm (<bold>G, H</bold>); 15 μm (<bold>K, M</bold>); 18 μm (<bold>L</bold>).</p></caption><graphic xmlns:xlink="http://www.w3.org/1999/xlink" xlink:href="mycokeys-131-115-g005.jpg" id="oo_1598444.jpg" position="float" orientation="portrait" xlink:type="simple"><uri content-type="original_file" xlink:type="simple">https://binary.pensoft.net/fig/1598444</uri></graphic></fig><p><bold><italic>Basidiospores</italic></bold> [40/2/2], (7.4–)8.9–10.9(14.3) × (6.2–)7.4–9.0(–10.3) μm, [avL × avW 10.86 × 8.24 μm, Q = 1.19–1.48, Q<sub>av</sub> = 1.32], smooth, broadly ellipsoid to ellipsoid, sometimes subamygdaloid, mostly with obtuse apex, inamyloid. <bold><italic>Basidia</italic></bold> (excluding sterigmata) 21–34 × 6–9 μm, narrowly clavate to clavate, 2–4 spored. <bold><italic>Pleurocystidia</italic></bold> 37–64 × 11–24 μm, metuloid, wall 2.0–4.0 μm thick, narrowly utriform, narrowly lageniform, thick-walled, apex poorly crystalliferous or easily losing crystals, only faintly reacting in <abbrev xmlns:xlink="http://www.w3.org/1999/xlink" xlink:title="potassium hydroxide" xlink:type="simple">KOH</abbrev>. <bold><italic>Cheilocystidia</italic></bold> 32–44 × 9–33 μm, as above but more utriform-pyriform. <bold><italic>Paracystidia</italic></bold> 11–16 × 7–11 μm, narrowly clavate to broadly clavate. <bold><italic>Pileipellis</italic></bold> a cutis, hyphae 6–10 μm diam., septate. <bold><italic>Stipitipellis</italic></bold> a cutis, hyphae measuring 7–10 μm diam, septate, branched. <bold><italic>Caulocystidia</italic></bold> rare and present only at the extreme apex as a continuation of the lamellae edge. <bold><italic>Oleiferous hyphae</italic></bold> (5–7 μm, diam.) present in all structures. <bold><italic>Clamp connections</italic></bold> present and easily observed.</p></tp:treatment-sec><tp:treatment-sec sec-type="Habit and habitat"><title>Habit and habitat.</title><p>Solitary on loamy soil (pH 6.3–6.5) under <italic><tp:taxon-name><tp:taxon-name-part taxon-name-part-type="genus" reg="Quercus">Quercus</tp:taxon-name-part> <tp:taxon-name-part taxon-name-part-type="species" reg="leucotrichophora">leucotrichophora</tp:taxon-name-part></tp:taxon-name></italic> Camus, in mountainous forests of mixed deciduous trees dominated by <italic><tp:taxon-name><tp:taxon-name-part taxon-name-part-type="genus" reg="Quercus">Quercus</tp:taxon-name-part></tp:taxon-name></italic> spp. and a few <italic><tp:taxon-name><tp:taxon-name-part taxon-name-part-type="genus" reg="Pinus">Pinus</tp:taxon-name-part></tp:taxon-name></italic> species.</p></tp:treatment-sec><tp:treatment-sec sec-type="Geographical distribution"><title>Geographical distribution.</title><p>So far, it is only known from the Tutbanie and Zara Ghat forests, in the vicinity of Aligrama village, Swat District, Khyber Pakhtunkhwa Province, Pakistan.</p></tp:treatment-sec><tp:treatment-sec sec-type="Additional material examined"><title>Additional material examined.</title><p>Pakistan • Khyber Pakhtunkhwa, Swat District, Aligrama Village, ZaraGhat Forest; <named-content xmlns:xlink="http://www.w3.org/1999/xlink" content-type="dwc:verbatimCoordinates" xlink:type="simple">34°48'00"N, 72°19'00"E</named-content>, +/- 6 km; 908 m a.s.l.; 13 August 2023; Wajid Ali; under <italic><tp:taxon-name><tp:taxon-name-part taxon-name-part-type="genus" reg="Quercus">Quercus</tp:taxon-name-part> <tp:taxon-name-part taxon-name-part-type="species" reg="leucotrichophora">leucotrichophora</tp:taxon-name-part></tp:taxon-name></italic> Camus; GenBank accession, ITS = <ext-link xmlns:xlink="http://www.w3.org/1999/xlink" xlink:href="PV611493" ext-link-type="gen" xlink:type="simple">PV611493</ext-link>, LSU = <ext-link xmlns:xlink="http://www.w3.org/1999/xlink" xlink:href="PV639641" ext-link-type="gen" xlink:type="simple">PV639641</ext-link>; A-12, LAH38694.</p></tp:treatment-sec></tp:taxon-treatment>
