# Supplementary material for: Inocybaceae of Pakistan: a checklist and description of two novel Inocybe species using morphological and multi-locus phylogenetic evidence
Source: MycoKeys. 2026 Apr 17;131:115–48. doi: 10.3897/mycokeys.131.179438 (PMC13109739; doi:10.3897/mycokeys.131.179438)
Supplement: XML Treatment for Inocybe floribundae [file mycokeys.131.179438-treatment2.xml]

<!DOCTYPE tp:taxon-treatment
  PUBLIC "-//TaxonX//DTD Taxonomic Treatment Publishing DTD v0 20100105//EN" "tax-treatment-NSO.dtd">
<tp:taxon-treatment xmlns:tp="http://www.plazi.org/taxpub"><tp:treatment-meta><kwd-group><label>Taxon classification</label><kwd>
                <named-content content-type="kingdom">Fungi</named-content>
              </kwd><kwd>
                <named-content content-type="order">Agaricales</named-content>
              </kwd><kwd>
                <named-content content-type="family">Inocybaceae</named-content>
              </kwd></kwd-group><mixed-citation publication-type="journal"><person-group><name><surname>Sana</surname></name><name><surname>Kiran</surname><given-names>Munazza</given-names></name><name><surname>Rafique</surname><given-names>Frazana</given-names></name><name><surname>Druzhinina</surname><given-names>Irina</given-names></name><name><surname>Fachada</surname><given-names>Vasco</given-names></name></person-group><article-title><italic><tp:taxon-name><tp:taxon-name-part taxon-name-part-type="family" reg="Inocybaceae">Inocybaceae</tp:taxon-name-part></tp:taxon-name></italic> of Pakistan: a checklist and description of two novel <italic><tp:taxon-name><tp:taxon-name-part taxon-name-part-type="genus" reg="Inocybe">Inocybe</tp:taxon-name-part></tp:taxon-name></italic> species using morphological and multi-locus phylogenetic evidence</article-title><source>MycoKeys</source><day>17</day><month>04</month><year>2026</year><volume>131</volume><fpage>115</fpage><lpage>148</lpage><pub-id pub-id-type="doi">10.3897/mycokeys.131.179438</pub-id></mixed-citation></tp:treatment-meta><tp:nomenclature><tp:taxon-name><object-id xmlns:xlink="http://www.w3.org/1999/xlink" content-type="arpha" xlink:type="simple">4181896D-EB63-5FBB-8598-78AAE7FB7C7B</object-id>
                    		<tp:taxon-name-part taxon-name-part-type="genus" reg="Inocybe">Inocybe</tp:taxon-name-part> <tp:taxon-name-part taxon-name-part-type="species" reg="floribundae">floribundae</tp:taxon-name-part>
                    	
                    		<object-id xmlns:xlink="http://www.w3.org/1999/xlink" content-type="mycobank" xlink:type="simple">861296</object-id>
                    	</tp:taxon-name><tp:taxon-authority>Farzana, Sana &amp; Kiran</tp:taxon-authority><tp:taxon-status xmlns:xlink="http://www.w3.org/1999/xlink" xlink:type="simple">sp. nov.</tp:taxon-status><xref ref-type="fig" rid="F6">Figs 6</xref><xref ref-type="fig" rid="F7">, 7</xref><xref ref-type="fig" rid="F8">, 8</xref></tp:nomenclature><tp:treatment-sec sec-type="Etymology"><title>Etymology.</title><p>The specific epithet ‘<italic>floribundae</italic>’ (Latin) refers to the association of this species with <italic><tp:taxon-name><tp:taxon-name-part taxon-name-part-type="genus" reg="Quercus">Quercus</tp:taxon-name-part> <tp:taxon-name-part taxon-name-part-type="species" reg="floribunda">floribunda</tp:taxon-name-part></tp:taxon-name></italic>.</p></tp:treatment-sec><tp:treatment-sec sec-type="Holotype"><title>Holotype.</title><p>Pakistan • Khyber Pakhtunkhwa, Swat District, Shawar Valley, Gat Shawar; <named-content xmlns:xlink="http://www.w3.org/1999/xlink" content-type="dwc:verbatimCoordinates" xlink:type="simple">35°26'22"N, 72°28'38"E</named-content>, +/- 6 km; 2100 m a.s.l.; 07 August 2023; Wajid Ali and Munazza Kiran; under <italic><tp:taxon-name><tp:taxon-name-part taxon-name-part-type="genus" reg="Quercus">Quercus</tp:taxon-name-part> <tp:taxon-name-part taxon-name-part-type="species" reg="floribunda">floribunda</tp:taxon-name-part></tp:taxon-name></italic> Lindl. ex A.; GenBank accessions, ITS = <ext-link xmlns:xlink="http://www.w3.org/1999/xlink" xlink:href="PX630063" ext-link-type="gen" xlink:type="simple">PX630063</ext-link>, LSU = <ext-link xmlns:xlink="http://www.w3.org/1999/xlink" xlink:href="PX630065" ext-link-type="gen" xlink:type="simple">PX630065</ext-link>, GS-11, LAH38691.</p></tp:treatment-sec><tp:treatment-sec sec-type="Diagnosis"><title>Diagnosis.</title><p><italic><tp:taxon-name><tp:taxon-name-part taxon-name-part-type="genus" reg="Inocybe">Inocybe</tp:taxon-name-part> <tp:taxon-name-part taxon-name-part-type="species" reg="floribundae">floribundae</tp:taxon-name-part></tp:taxon-name></italic> is distinguished from its phylogenetic allies by the beige to brown, distinctly scaly pileus, bulbous but weakly-marginate stipe, apically restricted caulocystidia, utriform-obclavate cystidia, and subisodiametric, bluntly nodulose basidiospores. Moreover, it is geographically separated from other species in the Xanthomelas group that occur in Europe, North America, and Australia, except for <italic><tp:taxon-name><tp:taxon-name-part taxon-name-part-type="genus" reg="Inocybe">I.</tp:taxon-name-part> <tp:taxon-name-part taxon-name-part-type="species" reg="populea">populea</tp:taxon-name-part></tp:taxon-name></italic> in East Asia (Japan), whereas the new species is endemic to South Asia (Pakistan).</p><fig id="F6" position="float" orientation="portrait"><object-id xmlns:xlink="http://www.w3.org/1999/xlink" content-type="doi" xlink:type="simple">10.3897/mycokeys.131.179438.figure6</object-id><object-id xmlns:xlink="http://www.w3.org/1999/xlink" content-type="arpha" xlink:type="simple">D7ED1CC8-616C-5833-9220-9EB651F312E1</object-id><label>Figure 6.</label><caption><p><bold>A, B</bold>. Sampling site; <bold>C–E</bold>. Basidiomata of <italic><tp:taxon-name><tp:taxon-name-part taxon-name-part-type="genus" reg="Inocybe">Inocybe</tp:taxon-name-part> <tp:taxon-name-part taxon-name-part-type="species" reg="floribundae">floribundae</tp:taxon-name-part></tp:taxon-name></italic> holotype; <bold>F</bold>. Basidiomata of <italic><tp:taxon-name><tp:taxon-name-part taxon-name-part-type="genus" reg="Inocybe">Inocybe</tp:taxon-name-part> <tp:taxon-name-part taxon-name-part-type="species" reg="floribundae">floribundae</tp:taxon-name-part></tp:taxon-name></italic> paratype. Scale bars: 14 μm (<bold>C–F</bold>).</p></caption><graphic xmlns:xlink="http://www.w3.org/1999/xlink" xlink:href="mycokeys-131-115-g006.jpg" id="oo_1598445.jpg" position="float" orientation="portrait" xlink:type="simple"><uri content-type="original_file" xlink:type="simple">https://binary.pensoft.net/fig/1598445</uri></graphic></fig></tp:treatment-sec><tp:treatment-sec sec-type="Description"><title>Description.</title><p><bold><italic>Basidiomata</italic></bold> medium to large-sized. <bold><italic>Pileus</italic></bold> 64–94 mm diam., subconical-campanulate to applanate or slightly plano-convex with papillate center in maturity. Papillae more obvious when mature than in the early stages, subglabrous when young, becoming clearly fibrillose to squamulose at maturity, especially around the papilla, beige to light brown (7.5YR 6/6), margins rimose and striate in maturity. <bold><italic>Lamellae</italic></bold> slightly adnate with entire edges, sub-distant to close, light brown (7.5YR 6/6). <bold><italic>Lamellulae</italic></bold> absent. <bold><italic>Stipe</italic></bold> 32–69 × 4–7 mm, cylindrical with a barely or non-marginated bulbous base, smooth to very slightly fibrillose, pruinose mostly at apex, beige to orange brown (7.5YR 8/6) to moderate brown (7.5YR 5/6). <bold><italic>Context</italic></bold> light yellowish brown.</p><fig id="F7" position="float" orientation="portrait"><object-id xmlns:xlink="http://www.w3.org/1999/xlink" content-type="doi" xlink:type="simple">10.3897/mycokeys.131.179438.figure7</object-id><object-id xmlns:xlink="http://www.w3.org/1999/xlink" content-type="arpha" xlink:type="simple">F3FFC330-2BD2-57B0-9F4B-C54F9EB21778</object-id><label>Figure 7.</label><caption><p>Illustration of <italic><tp:taxon-name><tp:taxon-name-part taxon-name-part-type="genus" reg="Inocybe">Inocybe</tp:taxon-name-part> <tp:taxon-name-part taxon-name-part-type="species" reg="floribundae">floribundae</tp:taxon-name-part></tp:taxon-name></italic>.</p></caption><graphic xmlns:xlink="http://www.w3.org/1999/xlink" xlink:href="mycokeys-131-115-g007.jpg" id="oo_1598446.jpg" position="float" orientation="portrait" xlink:type="simple"><uri content-type="original_file" xlink:type="simple">https://binary.pensoft.net/fig/1598446</uri></graphic></fig><p><bold><italic>Basidiospores</italic></bold> [40/2/2], (7.3–)8.8–9.6(–12.2) × (5.4–)6.1–7.2(–8.9) μm, avL × avW 10.25 × 7.66 μm, Q = 1.34–1.41, Q av = 1.36, nodulose, knobs blunt, a few sharp, 0.7–1.1 μm high, hexadiametric, inamyloid. <bold><italic>Basidia</italic></bold> (excluding sterigmata) 32–49 × 9–12 μm, narrowly clavate to clavate, 2–4 spored. <bold><italic>Pleurocystidia</italic></bold> 43–67 × 19–29 μm, metuloid, obclavate (inversely clavate), thick-walled bearing crystalliferous apex, hyaline in <abbrev xmlns:xlink="http://www.w3.org/1999/xlink" xlink:title="potassium hydroxide" xlink:type="simple">KOH</abbrev>. <bold><italic>Cheilocystidia</italic></bold> 31–52 × 9–18 μm, narrowly lageniform, a few narrowly obclavate (inversely narrowly clavate) with crystalliferous apex. <bold><italic>Paracystidia</italic></bold> 14–20 × 8–13 μm, narrowly clavate to broadly clavate. <bold><italic>Pileipellis</italic></bold> a cutis, hyphae 12–14 μm diam., septate, unbranched. <bold><italic>Stipitipellis</italic></bold> a cutis, hyphae measuring 6–9 μm diam, septate, unbranched. <bold><italic>Caulocystidia</italic></bold> present only at apex, abundant, fusiform to ventricose, a few obclavate. <bold><italic>Oleiferous hyphae</italic></bold> (4–6 μm, diam.), abundant in pileipellis and stipitipellis. <bold><italic>Clamp connection</italic>s</bold> abundant.</p><fig id="F8" position="float" orientation="portrait"><object-id xmlns:xlink="http://www.w3.org/1999/xlink" content-type="doi" xlink:type="simple">10.3897/mycokeys.131.179438.figure8</object-id><object-id xmlns:xlink="http://www.w3.org/1999/xlink" content-type="arpha" xlink:type="simple">C9F4CF96-AF83-55DA-9F45-0AD99C1136A7</object-id><label>Figure 8.</label><caption><p>Anatomy of <italic><tp:taxon-name><tp:taxon-name-part taxon-name-part-type="genus" reg="Inocybe">Inocybe</tp:taxon-name-part> <tp:taxon-name-part taxon-name-part-type="species" reg="floribundae">floribundae</tp:taxon-name-part></tp:taxon-name></italic>. <bold>A, B</bold>. Basidiospores; <bold>C, D</bold>. Basidia; <bold>E, F</bold>. Pleurocystidia; <bold>G, H</bold>. Cheilocystidia; <bold>I</bold>. <tp:taxon-name><tp:taxon-name-part taxon-name-part-type="genus" reg="Oleiferous">Oleiferous</tp:taxon-name-part> <tp:taxon-name-part taxon-name-part-type="species" reg="hyphae">hyphae</tp:taxon-name-part></tp:taxon-name>; <bold>J</bold>. Caulocystidia; <bold>K</bold>. Pileipellis; <bold>L</bold>. Stipitipellis. Scale bars: 12 μm (<bold>A, B</bold>); 8 μm (<bold>C, D</bold>); 7 μm (<bold>E, F</bold>); 9 μm (<bold>G, H</bold>); 19 μm (<bold>I, L</bold>); 11 μm (<bold>J</bold>); 14 μm (<bold>K</bold>).</p></caption><graphic xmlns:xlink="http://www.w3.org/1999/xlink" xlink:href="mycokeys-131-115-g008.jpg" id="oo_1598447.jpg" position="float" orientation="portrait" xlink:type="simple"><uri content-type="original_file" xlink:type="simple">https://binary.pensoft.net/fig/1598447</uri></graphic></fig></tp:treatment-sec><tp:treatment-sec sec-type="Habit and habitat"><title>Habit and habitat.</title><p>Solitary on loamy (pH 6.4–6.7) soil under <italic><tp:taxon-name><tp:taxon-name-part taxon-name-part-type="genus" reg="Quercus">Q.</tp:taxon-name-part> <tp:taxon-name-part taxon-name-part-type="species" reg="floribunda">floribunda</tp:taxon-name-part></tp:taxon-name></italic> in a forest dominated by <italic><tp:taxon-name><tp:taxon-name-part taxon-name-part-type="genus" reg="Quercus">Quercus</tp:taxon-name-part></tp:taxon-name></italic> spp. and a few <italic><tp:taxon-name><tp:taxon-name-part taxon-name-part-type="genus" reg="Pinus">Pinus</tp:taxon-name-part></tp:taxon-name></italic> species.</p></tp:treatment-sec><tp:treatment-sec sec-type="Geographical distribution"><title>Geographical distribution.</title><p>So far, it is only known from the Shawar Valley and Aligrama Village, Swat District, Khyber Pakhtunkhwa Province, Pakistan.</p></tp:treatment-sec><tp:treatment-sec sec-type="Additional material examined"><title>Additional material examined.</title><p>Pakistan • Khyber Pakhtunkhwa, Swat District, Aligrama Village; <named-content xmlns:xlink="http://www.w3.org/1999/xlink" content-type="dwc:verbatimCoordinates" xlink:type="simple">34°48'00"N, 72°19'00"E</named-content>, +/- 6 km; 908 m a.s.l.; 13 July 2023; Wajid Ali; under <italic><tp:taxon-name><tp:taxon-name-part taxon-name-part-type="genus" reg="Quercus">Quercus</tp:taxon-name-part> <tp:taxon-name-part taxon-name-part-type="species" reg="floribunda">floribunda</tp:taxon-name-part></tp:taxon-name></italic>; GenBank accessions, ITS = <ext-link xmlns:xlink="http://www.w3.org/1999/xlink" xlink:href="PX630064" ext-link-type="gen" xlink:type="simple">PX630064</ext-link>, LSU = <ext-link xmlns:xlink="http://www.w3.org/1999/xlink" xlink:href="PX630062" ext-link-type="gen" xlink:type="simple">PX630062</ext-link>; AS-32, LAH38692.</p></tp:treatment-sec></tp:taxon-treatment>
