# Supplementary material for: Inocybaceae of Pakistan: a checklist and description of two novel Inocybe species using morphological and multi-locus phylogenetic evidence
Source: MycoKeys. 2026 Apr 17;131:115–48. doi: 10.3897/mycokeys.131.179438 (PMC13109739; doi:10.3897/mycokeys.131.179438)
Supplement: Supplementary material 1 — ITS + LSU alignment file [file mycokeys-131-115-s001.fas]

>Inocybe_rufescens_PERTH_08383324_Australia
CATCAT-----TGAAT--AAAC-----TTGCACAGG-CTG----TTGCTGA-CTCT--TT
-CTT--GTGAGAGA-G-TATGTGCACG---CT--TG-TCATCTTTAT--------ATTTC
--CCAA-C----TGTGCACATA----TTGTA--GA--CCTGA------------------
----A-------GT----TTA-------TGA------------AATC-------------
----AT---------TCGAG-TT-GGAAC-TGCTG-T-GCT---------------AGAG
T---TTCA-GC--TTT------ACC-TT-----------------TTTGC-AGG-TCTAT
G-TTG----TTTT----TCAC---AAACCT-CTTC--CAATAC-----ATTTAGAAT-GT
TGAATCAGA-------------CCCTAT-------ATAT-----T--ATAC---AACTTT
CAGCAACGG-ATCTCTTGG---CTCTTGCATCGATGAAGAACGCAGCGAAATGCGATAAG
TAATGTGAA-TTGCAGAATTCAGTGA---ATCATCGA-----ATCTTTGAAT--------
----------GCATC----T-----TGCGCT-----CCTTGGA---ATTCTGAGG-----
------------AGCATGCC-------------------------------TGTTTGAG-
TGT---CAT------TAAAGT--TCTCAA-C----CATATTTA-----------TCAAT-
GAA-TATGGCT-TTGGA-TA-TTGGGGG----------TTTTGCAGG-C-TT--------
------TTCTAG-------A---------------GTC-TG-----------CTTC-CCT
G--AAATGCATT---AGGCAGAGTA-T-----CTG-AGC---------TA-AC-TT-AC-
---AGATG-TGA-TAA----T----TATCTA-CATCCC-----AAGTA-----TG-CTTT
G---------------TATAC--TTGC--TTTT--TAAA-CA-AGTG-------------
----------AAATTTG------------ATGGATT--TGACCTCAAATCAGGTAGGACT
ACCCGCTGAACTTAAGCATATCGCATATCAATA-AGCGGAGGAAAAG--AAACTAACAAG
GATTC------CCCTAGTAACTGCGAGTGAAGCGGGAAAAGCTCAAATTTGAAATCTGGC
AGTTC----TTG-ACTGTCCGAGTTGTAATCTAAAGAAGTG-TTACCTGTACT-GGACC-
ATGTACAAGTCTCCTGGAATGGGGCATCACAGAGGGTGAGAATCCCGTC-TTTGACAT-G
GACTA----CC-TGTACATTAT-GGTG-CACTCCCAAAGAGTCGAGTTGTTTGGGAATGC
AGCTCAAAATGGGTGGTAAATGCCATCTAAAGCTAAATATTGGCAAGAGACCGATAGCGA
ACAAGTACCGTGAGGGAAAGATGAAAAGAACTTTGGAAAGAGAGTTAAACAGTACGTGAA
ATTGCTGAAAGGGAAACGCTTGAAGTCAGTTACATTGGCTAGAAATCAACCTTTGCTTTT
GCTTGGTGTACTTTCTGG------TC---AATGGGTCAGCATCAATTTTGACCATTGGAA
AAAGGC--TTTGGGAA--TGTGGCATC-----TTAGGATGTGTTATAGCCCATTGTT-GC
ATACAGTGGTTAGGATTGAGGAAATCAGCA-CG---CC----AAAA--AGGCC--GGGT-
----TTCGACC-ACG----TT-CGTGCTTAGGAT-GCTGGCATAATGGCTTTAATCGACC
CGTCTTGAAACACGGACCAAGGAGTCTAACATGCCTGCAAGTGTTTGGGTGGAAAAACCC
ATG-TGCACAATGAAAGTGAAA---GTTGAGATCCTCCTTTTCAAAGGGAGAAGCATTGA
CGCCCGGACCAGACCTT-CTGTGACG-GATCCGCGGTAGAGCATGTATGTTGGGACCCGA
AAGATGGTGAACTATGCCTGAATAGGGTGAAGCCAGAGGAAACTCTGGTGGAGGCTCGTA
GCGATTCTGACGTGCAAATCGATCGTCAAATTTGGGTATAGGGGCGAAAGACTAATCGAA
CCATC--TAGTAGCTGG-------------------------------------------
------------------------------------------------------------
------------------------------------------------------------
------------------------------------------------------------
------------------------------------------------------------
------------------------------------------------------------
------------------------------------------------------------
------------------------------------------------------------
--------------------------------------------
>Inocybe_rufescens_NLB834_Type_Australia
CATCAT-----TGAAT--AAAC-----TTGCACAGG-CTG----TTGCTGA-C-CC--TT
-CTTGTGTGAGGGG---TATGTGCACG---CT--TG-TCATCTTTA----------TATC
T-CCAA-C----TGTGCACATA----TTGTA--GA--CCTGA------------------
----A-------GTT---TTA-------TGA-----------AAATC----AC-T-TT--
----TT---------TCGAG-TTAGGGAT-TGCTG-T-GCTTCAT--TTT-----CAGAG
----TTCA-GC--TTT------GTC--C-----------------TTTGC-AGG-TCTAT
G-TTA----CTTT----TCAC---AAACCT-CTT---GAATGC-----ATTTAGAAT-GT
TGAATCAGA-------------CCCTAT-------ATGT-----T--ATAC---AACTTT
CAGCAATGG-ATCTCTTGG---CTCTTGCATCGATGAAGAACGCAGCGAAATGCGATAAG
TAATGTGAA-TTGCAGAATTCAGTGA---ATCATCGA-----ATCTTTGAAT--------
----------GCATC----T-----TGCGCT-----CCTTGGT---ATTCTGAGG-----
------------AGCATGCC-------------------------------TGTTTGAG-
TGT---CAT------TAAAGT--TCTCAA-C----CACATCA------------TCAAT-
GAT-TGTGGCT-TTGGA-T--GTGGGGG----------ATTTGCAGG-C-----------
------TTCTTA-------------TAGA------GTC-TG-----------CTTC-CCT
G--AAATTCATTAGCAGGGGGAGTA-T-----CTG-AGC---------TA-AC--T-AC-
---AGATG-TGA-TAA----T----TATCTA-CATCCC-----AAGTA-----TG-CTTT
T------A-----TTATACAC--CTGC--TTTTTCTAAA-CAAAGTG-------------
----------AAATTTG------------ATGGATT--TGACCTCAAATCAGGTAGGACT
ACCCGCTGAACTTAAGC----AGCATATCAATA-AGCGGAGGAAAAG--AAACTAACAAG
GATTC------CCCTAGTAACTGCGAGTGAAGCGGGAAAAGCTCAAATTTGAAATCTGGC
AGTTT----TCA-ACTGTCCGAGTTGTAATCTAAAGAAGTG-TTACCTGTGCT-GGACC-
ATGTACAAGTCTCCTGGAATGGAGCATCACAGAGGGTGAGAATCCCGTC-TTTGACAT-G
GACTG----CC-TGTACATTAT-GGTG-CACTCCCAAAGAGTCGAGTTGTTTGGGAATGC
AGCTCAAAATGGGTGGTAAATGCCATCTAAAGCTAAATATTGGCAAGAGACCGATAGCGA
ACAAGTACCGTGAGGGAAAGATGAAAAGAACTTTGGAAAGAGAGTTAAACAGTACGTGAA
ATTGCTGAAAGGGAAACGCTTGAAGTCAGTCACATTGGCTAGAAATCAACCTTTGCTTTT
GCTTGGTGTACTTTCTGG------TC---AATGGGTCAGCATCAATTTTGACCATTGGAA
AAAGTC--ATTGGGAA--TGTGGCATC-----TTAGGATGTGTTATAGCCCATTGTT-GT
ATACAGTGGTTGGGATTGAGGAAATCAGCA-CG---CC----ATAA--CGGCC--GGGT-
----TTCGACC-ACG----TT-CGTGCTTAGGAT-GCTGGCATAATGGCTTTAATCGACC
CGTCTTGAAACACGGACCAAGGAGTCTAACATGCCTGCAAGTGTTTGGGTGGAAAAACCC
ATG-CGCGCAATGAAAGTGAAA---GTTGAGATCCTCCTCTTCAAAGGGAGAAGCATTGA
CGCCCGGACCAGACCTT-CTGTGACG-GATCCGCGGTAGAGCATGTATGTTGGGACCCGA
AAGATGGTGAACTATGCCTGAATAGGGTGAAGCCAGAGGAAACTCTGGTGGAGGCTCGTA
GCGATTCTGACGTGCAAATCGATCGTCAAATTTGGGTATAGGGGCGAAAGACTAATCGAA
CCATC--TAGTAGCTGG-------------------------------------------
------------------------------------------------------------
------------------------------------------------------------
------------------------------------------------------------
------------------------------------------------------------
------------------------------------------------------------
------------------------------------------------------------
------------------------------------------------------------
--------------------------------------------
>Inocybe_squarrosa_SJ93026_Sweden
CATTAT-----TGAAA--TAAC------TGCACAGG-CTG----TTGCTGG-T-CCTTCC
-CCT---GGATGGA---CATGTGCACG---CT--TG-TCATCTTTA----------TCTC
T-CCAA-C----TGTGCACACA----TTGTA--GA--CCTGA------------------
----G-------ATTC-CTGA-------TTG---------------A-----C-------
----AT---------TCGAG-TT-GGGAC-TGCCA-C-GCTT------TT-----TCAAG
C---TTTG-GC--TTT------GCC-TT-----------GCA---TCTCC-AGG-TCTAT
G-TCA----TTTT-----CAC---AAACCT-CAA---AATT-T-----GTCTAGAAT-GT
TGAATCAGGTCC----TTTTGTACCTAT-----AAAAGT-TATAT--ATAC---AACTTT
CAGCAACGG-ATCTCTTGG---CTCTCGCATCGATGAAGAACGCAGCGAAATGCGATAAG
TAATGTGAA-TTGCAGAATTCAGTGA---ATCATCGA-----ATCTTTGAAC--------
----------GCATC----T-----TGCGCT-----CCTTGGT--CATTCCGAGG-----
------------AGCATGCC-------------------------------TGTTTGAG-
TGT---CAT------CTAAGT--TCTCAA-C----CACACTGATT----A-TTTTCT---
GG--CGTGGC--TTGGA-T--ATGGGGGT---TTTTCCATCTGCAGG-C-CTC-------
---------GGA-------AA---ATGAG------GTC-GG-----------CTCC-CCT
G--AAATGAATT---AGTA---GTA-T-----CTG-AGCAGAGAAAAACT-AC--C-AC-
---AGGTG-TGATTAA---TTTATCTATCTA-TG-CCT-----TGGTG-----TG-CTGC
AG-AGACA-----GATCGCAC--T-GC--TT----ACAA-CA-AGTG------------G
A---ATGCCCACATTTG------------ATGAATT--TGACCTCAAATCAGGTAGGACT
ACCCGCTGAACTTAA-------GCATATCAATA-AGCGGAGGAAAAG--AAACTAACAAG
GATTC------CCCTAGTAACTGCGAGTGAAGCGGGAAGAGCTCAAATTTGAAATCTGGC
GGTTC----TTT-GCCGTCCGAGTTGTAGTCTAGAGAAGTG-TTACCTGTGCT-GGACC-
GTGTACAAGTCTCCTGGAATGGAGCATCATAGAGGGTGAGAATCCCGTC-TTTGGCAT-G
GACTG----CC-TGTACATTAT-GGTG-CGCTCTCAAAGAGTCGAGTTGTTTGGGAATGC
AGCTCAAAATGGGTGGTAAATGCCATCTAAAGCTAAATATTGGCGAGAGACCGATAGCGA
ACAAGTACCGTGAGGGAAAGATGAAAAGAACTTTGGAAAGAGAGTTAAACAGTACGTGAA
ATTGCTGAAAGGGAAACGCTTGAAGTCAGTCGCGTTGGCTAGAAATCAGCC-TTGCTCCT
GCTTGGTGTACTTTCTGG------TT---GACGGGTCAGCATCAATTTTGACCATTGGAT
AAAGTC--TTTGGGAA--TGTGGCATC-----TTTGGATGTGTTATAGCCCAGTGTC-GC
ATACAGTGGTTGGGATTGAGGAACTCAGCA-CG---CC----GC-A--AGGCC--GGGT-
----TTCGACC-ACG----TT-CGTGCTTAGGAT-GCTGGCGTAATGGCTTTAATCGACC
CGTCTTGAAACACGGACCAAGGAGTCTAACATGCCTGCGAGTGTTTGGGTGG-AAAACCC
ATG-CGCGCAATGAAAGTGAAA---GTTGAGAT---CCCCTTCAAACAG-GGAGCATTGA
CGCCCGGACCAGACCTT-CTGTGACG-GATCCGCGGTAGAGCATGTATGTTGGGACCCGA
AAGATGGTGAACTATGCCTGAATAGGGTGAAGCCAGAGGAAACTCTGGTGGAGGCTCGTA
GCGATTCTGACGTGCAAATCGATCGTCAAATTTGGGTATAGGGGCGAAAGACTAATCGAA
CCATC--TAGTAGCTGG-------------------------------------------
------------------------------------------------------------
------------------------------------------------------------
------------------------------------------------------------
------------------------------------------------------------
------------------------------------------------------------
------------------------------------------------------------
------------------------------------------------------------
--------------------------------------------
>Inocybe_splendens_STU:SMNSSTUF0901793_Germany
CATTAT-----TGAAT--AAAC-----TTGAACAGG-CTG----TTGCTGA-C-CC--TC
-TCTGCGGGGGGGG---TAAGTGCACG---CT--TG-TCTTCTTTA----------TTTC
T-CCAA-C----TGTGCACATA----TTGTA--GAT-CCTGG------------------
----A-------GTT--CTTG-------TTG---------------------------AT
TTG-TT---------TCGAG-TT-GGGAC-TGCTG-T-GCTT------------------
-----TCA-GC--TTT------GCC-TT-----TG---AGGAT--CTTCC-AGG-TCTAT
G-TCA----TTTT-----CAC----AACCT-CTT---GAATGC-----GTATAGAAT-GT
CGAATCAGGTCCT---TTTTGTACCTAT------AAAGT-TAAAT--ATAC---AACTTT
CAGCAACGG-ATCTCTTGG---CTCTCGCATCGATGAAGAACGCAGCGAAATGCGATAAG
TAATGTGAA-TTGCAGAATTCAGTGA---ATCATCGA-----ATCTTTGAAC--------
----------GCATC----T-----TGCGCT-----CCTTGGT---ATTCTGAGG-----
------------AGCATGCC-------------------------------TGTTTGAG-
TGT---CAT-----TTCAAGT--TCTCAA-C----CACATCAA---------TTTC----
GA--TGTGGC--TTGGA-TG-GTGGGGG----TTTATTTTTTGCAGG-C-TTC-------
------TTGTAA-------AT---ATGAA------GTC-GG-----------CTCC-CCT
G--AAATGTATT---AGTG---GTA-T-----CTG-AGCTAC------TT-AC--T-AC-
---AGGTG-TGA-TAA----T----TATCTA-TG-CCT-----TGGTA-----TG-CTGC
ATGAAACA-----GATTGTGC--T-GC--TT----CTAA-YG-AGTG------------G
G---AAACACAATTTTG------------ATGAATT--TGACCTCAAATCAGGTAGGACT
ACCCGCTGAACTTAA-------GCATATCAATA-AGCGGAGGAAAAG--AAACTAACAAG
GATTC------CCCTAGTAACTGCGAGTGAAGCGGGAAAAGCTCAAATTTGAAATCTGGC
AGTTC----TTG-ACTGTCCGAGTTGTAATCTAGAGAAGTGCTTACCTGTGCT-GGACC-
GTGTACAAGTCTCCTGGAATGGGGCATCATAGAGGGTGAGAATCCCGTC-TTTGACAY-G
GACTA----CC-TGTACATCAT-GGTG-TGCTCTCAAAGAGTCGAGTTGTTTGGGAATGC
AGCTCAAAATGGGTGGTAAATGCCATCTAAAGCTAAATATTGGCGAGAGACCGATAGCGA
ACAAGTACCGTGAGGGAAAGATGAAAAGAACTTTGGAAAGAGAGTTAAACAGTACGTGAA
ATTGCTGAAAGGGAAACGCTTGAAGTCAGTCACGTTGGCTAGGAATCAGCC-TTGCTCTT
GCTTGGTGTACTTTCTGG------TY---GACGGGTCAGCATCAATTTTGACCACTGGAT
AAAGTC--TTTGGGAA--TGTGGCATC-----TTTAGATGTGTTATAGCCCATTGTC-GC
ATACGGTGGTTGGGATTGAGGAACTCAGCA-CG---CC----GC-A--AGGCC--GGGT-
----TTCGACC-ACGT---TT-CGTGCTTAGGAT-GCTGGCATAATGGCTTTAATCGACC
CGTCTTGAAACACGGACCAAGGAGTCTAACATGCCTGCGAGTGTTTGGGTGGAAAAACCC
ATG-CGCGCAATGAAAGTGAAA---GTTGAGAT---CCCCCTTCCAAGG-GGAGCATTGA
CGCCCGGACCAGACCTT-TTGTGACG-GATCCGCGGTAGAGCATGTATGTTGGGACCCGA
AAGATGGTGAACTATGCCTGAATAGGGTGAAGCCAGAGGAAACTCTGGTGGAGGCTCGTA
GCGATTCTGACGTGCAAATCGATCGTCAAATTTGGGTATAGGGGCGAAAGACTAATCGAA
CCATC--TAGTAGCTGG-------------------------------------------
------------------------------------------------------------
------------------------------------------------------------
------------------------------------------------------------
------------------------------------------------------------
------------------------------------------------------------
------------------------------------------------------------
------------------------------------------------------------
--------------------------------------------
>Inocybe_splendens_EL22506_France
CATTAT-----TGAAT--AAAC-----TTGAACAGG-CTG----TTGCTGG-C-CCT-TT
-TCT----GGGGGG---TAAGTGCACG---CT--TG-TCATCTTTA----------TTTC
T-CCAA-C----TGTGCACATA----TTGTA--GAT-CCTGG------------------
----A-------GTT--CTTG-------TTG---------------------------AT
TTG-TA---------TCGAG-TT-GGGAC-TGCTG-T-GCTT------------------
-----TCA-GC--TTT------GCC-TT------G---AGGAT--CTTCC-AGG-TCTAT
G-TCA----TTTT-----CAC----AACCT-CTT---GAATGT-----GTATAGAAT-GT
TGAATCAGGTCCT---TTTTGTACCTAT------AAAGT-TAAAT--ATAC---AACTTT
CAGCAACGG-ATCTCTTGG---CTCTCGCATCGATGAAGAACGCAGCGAAATGCGATAAG
TAATGTGAA-TTGCAGAATTCAGTGA---ATCATCGA-----ATCTTTGAAC--------
----------GCATC----T-----TGCGCT-----CCTTGGT---ATTCTGAGG-----
------------AGCATGCC-------------------------------TGTTTGAG-
TGT---CAT-----TTCAAGT--TCTCAA-C----CACATCAA---------TTTT----
GA--TGTGGC--TTGGA-TG-GTGGGGG----TT--CTTTTTGCAGG-C-TTC-------
-------TGTAA-------AT---ATGAA------GTC-GG-----------CTCC-CCT
G--AAATGTATT---AGTG---GTA-T-----CTG-AGC----------T-AC--T-AC-
---AGGTG-TGA-TAA----C----TATCTA-TG-CCT-----TGGTA-----TG-CTGC
ATGAAACA-----GATTGCGC--C-GC--TT----CTAA-CA-AGTG------------G
G---AAACACAATTTTG------------ATGAATT--TGACCTCAAATCAGGTAGGACT
ACCCGCTGAACTTAA-------GCATATCAATA-AGCGGAGGAAAAG--AAACTAACAAG
GATTC------CCCTAGTAACTGCGAGTGAAGCGGGAAAAGCTCAAATTTGAAATCTGGC
AGTTC----TTG-ACTGTCCGAGTTGTAATCTAGAGAAGTGCTTACCTGTGCT-GGACC-
GTGTACAAGTCTCCTGGAATGGGGCATCACAGAGGGTGAGAATCCCGTC-TTTGACAC-G
GACTA----CC-TGTACATCAT-GGTG-TGCTCTCGAAGAGTCGAGTTGTTTGGGAATGC
AGCTCAAAATGGGTGGTAAATGCCATCTAAAGCTAAATATTGGCGAGAGACCGATAGCGA
ACAAGTACCGTGAGGGAAAGATGAAAAGAACTTTGGAAAGAGAGTTAAACAGTACGTGAA
ATTGCTGAAAGGGAAACGCTTGAAGTCAGTCGCGTTGGCTAGGAATCAGCC-TTGCTCTT
GCTTGGTGTACTTTCTGG------TC---GACGGGTCAGCATCAATTTTGACCACTGGAT
AAAGTC--CTTGGGAA--TGTGGCATC-----TTAGGATGTGTTATAGCCCATTGTC-GC
ATACGGTGGTTGGGATTGAGGAACTCAGCA-CG---CC----GC-A--AGGCC--GGGT-
----TTCGACC-ACGT---TT-CGTGCTTAGGAT-GCTGGCATAATGGCTTTAATCGACC
CGTCTTGAAACACGGACCAAGGAGTCTAACATGCCTGCGAGTGTTTGGGTGGAAAAACCT
ATG-CGCGCAATGAAAGTGAAA---GTTGAGAT---CCCCCTTCCAAGG-GGAGCATTGA
CGCCCGGACCAGACCTT-TTGTGACG-GATCCGCGGTAGAGCATGTATGTTGGGACCCGA
AAGATGGTGAACTATGCCTGAATAGGGTGAAGCCAGAGGAAACTCTGGTGGAGGCTCGTA
GCGATTCTGACGTGCAAATCGATCGTCAAATTTGGGTATAGGGGCGAAAGACTAATCGAA
CCATC--TAGTAGCTGG-------------------------------------------
------------------------------------------------------------
------------------------------------------------------------
------------------------------------------------------------
------------------------------------------------------------
------------------------------------------------------------
------------------------------------------------------------
------------------------------------------------------------
--------------------------------------------
>Inocybe_splendens_2012077_China
------------------------------------------------------------
------------------------------------------------------------
------------------------------------------------------------
------------------------------------------------------------
------------------------------------------------------------
------------------------------------------------------------
------------------------------------------------------------
------------------------------------------------------------
------------------------------------------------------------
TAATG-------------------------------------------------------
---------------------------------------------------GAGA-----
------------AG----------------------------------------------
------------------------------------------------------------
------------------------------------------------------------
------------------------------------------------------------
------------------------------------------------------------
------------------------------------------------------------
------------------------------------------------------------
------------------------------------------------------------
--------------------------------------------------AACTAACAAG
GATTC------CCCTAGTAACTGCGAGTGAAGCGGGAAAAGCTCAAATTTGAAATCTGGC
AGTTC----TTG-ACTGTCCGAGTTGTAATCTAGAGAAGTGCTTACCTGTGCT-GGACC-
GTGTACAAGTCTCCTGGAATGGGGCATCACAGAGGGTGAGAATCCCGTC-TTTGACAC-G
GACTA----CC-TGTACATCAT-GGTG-TGCTCTCGAAGAGTCGAGTTGTTTGGGAATGC
AGCTCAAAATGGGTGGTAAATGCCATCTAAAGCTAAATATTGGCGAGAGACCGATAGCGA
ACAAGTACCGTGAGGGAAAGATGAAAAGAACTTTGGAAAGAGAGTTAAACAGTACGTGAA
ATTGCTGAAAGGGAAACGCTTGAAGTCAGTCGCGTTGGCTAGGAATCAGCC-TTGCTCTT
GCTTGGTGTACTTTCTGG------TC---GACGGGTCAGCATCAATTTTGACCACTGGAT
AAAGTC--CTTGGGAA--TGTGGCATC-----TTAGGATGTGTTATAGCCCATTGTC-GC
ATACGGTGGTTGGGATTGAGGAACTCAGCA-TG---CC----GC-A--AGGCC--GGGT-
----TTCGACC-ACGT---TT-CGTGCTTAGGAT-GCTGGCATAATGGCTTTAATCGACC
CGTCTTGAAACACGGACCAAGGAGTCTAACATGCCTGCGAGTGTTTGGGTGGAAAAACCC
ATG-CGCGCAATGAAAGTGAAA---GTTGAGAT---CCCCCTTCCAAGG-GGAGCATTGA
CGCCCGGACCAGACCTT-TTGTGACG-GATCCGCGGTAGAGCATGTATGTTGGGACCCGA
AAGATGGTGAACTATGCCTGAATAGGGTGAAGCCAGAGGAAACTCTGGTGGAGGCTCGTA
GCGATTCTGACGTGCAAATCGATCGTCAAATTTGGGTATAGGGGCGAAAGACTAATCGAA
CCATC--TAGTAGCTGG-------------------------------------------
------------------------------------------------------------
------------------------------------------------------------
------------------------------------------------------------
------------------------------------------------------------
------------------------------------------------------------
------------------------------------------------------------
------------------------------------------------------------
--------------------------------------------
>Inocybe_subconnexa_CRN249_USA
------------------------------------------------------------
------------------------------------------------------------
------------------------------------------------------------
------------------------------------------------------------
------------------------------------------------------------
------------------------------------------------------------
------------------------------------------------------------
------------------------------------------------------------
------------------------------------------------------------
--AAG-------------------------------------------------------
-------------------------------------------------CGGAGG-----
------------AA----------------------------------------------
------------------------------------------------------------
------------------------------------------------------------
------------------------------------------------------------
------------------------------------------------------------
------------------------------------------------------------
------------------------------------------------------------
------------------------------------------------------------
--------------------------------------------AAG--AAACTAACAAG
GATTC------CCCTAGTAACTGCGAGTGAAGCGGGAAAAGCTCAAATTTGAAATCTGGC
AGTTC----TTG-ACTGTCCGAGTTGTAATCTAGAGAAGTGCTTACCTGTGCT-GGACC-
GTGTACAAGTCTCCTGGAATGGGGCATCATAGAGGGTGAGAATCCCGTC-TTTGACAC-G
GACTA----CC-TGTACATTAT-GGTG-TGCTCTCGAAGAGTCGAGTTGTTTGGGAATGC
AGCTCAAAATGGGTGGTAAATGCCATCTAAAGCTAAATATTGGCGAGAGACCGATAGCGA
ACAAGTACCGTGAGGGAAAGATGAAAAGAACTTTGGAAAGAGAGTTAAACAGTACGTGAA
ATTGCTGAAAGGGAAACGCTTGAAGTCAGTCGCGTTGGCTAGGAATCAGCC-TTGCTCTT
GCTTGGTGTACTTTCTGG------TC---GACGGGTCAGCATCAATTTTGACCACTGGAT
AAAGTC--TTTGGGAA--TGTGGCATC-----TTTGGATGTGTTATAGCCCATTGTC-GC
ATACGGTGGTTGGGATTGAGGAACTCAGCA-CG---CC----GC-A--AGGCC--GGGT-
----TTCGACC-ACG----TT-CGTGCTTAGGAT-GCTGGCATAATGGCTTTAATCGACC
CGTCTTGAAACACGGACCAAGGAGTCTAACATGCCTGCGAGTGTTTGGGTGGACAAACCC
ATG-CGCGCAATGAAAGTGAAA---GTTGAGAT---CCCCCTTCCAAGG-GGAGCATTGA
CGCCCGGACCAGACCTT-CTGTGACG-GATCCGCGGTAGAGCATGTATGTTGGGACCCGA
AAGATGGTGAACTATGCCTGAATAGGGTGAAGCCAGAGGAAACTCTGGTGGAGGCTCGTA
GCGATTCTGACGTGCAAATCGATCGTCAAATTTGGGTATAGGGGCGAAAGACTAATCGAA
CCATC--TAGTAGCTGG-------------------------------------------
------------------------------------------------------------
------------------------------------------------------------
------------------------------------------------------------
------------------------------------------------------------
------------------------------------------------------------
------------------------------------------------------------
------------------------------------------------------------
--------------------------------------------
>Inocybe_leptocystis_SJ96002_Sweden
-------------------------------ACAGG-CTG----TTGCTGG-G-C---TC
-CTTCAAAGGGGGT---GTTGTGCACG---CT--TG-TCATCTTTA----------TCTC
T-CCAA-C----TGTGCACATA----TTGTA--GA--CCTGG------------------
----G-------AGT---TGT-------TTG---------------------------AT
TTG-TT---------TCGAG-TT-GGGAC-TGCTG-T-GCTT------TT-----ACAAG
-----TCA-GC--TTT------GCC-TT-----------GAA---TTTTC-GGG-TCTAT
G-TCT----TATT-----CAC---AAACCT--AT---GAAT-T-----GTTTTGAAT-GT
TGAATCAGGTCC----TTTTGTACCTAT------AAAGT-TAAAT--ATAC---AACTTT
CAGCAACGG-ATCTCTTGG---CTCTCGCATCGATGAAGAACGCAGCGAAATGCGATAAG
TAATGTGAA-TTGCAGAATTCAGTGA---ATCATCGA-----ATCTTTGAAC--------
----------GCATC----T-----TGCGCT-----CCTTGGT---ATTCCGAGG-----
------------AGCATGCC-------------------------------TGTTTGAG-
TGT---CAT------TCAAAT--TCTCAA-C----CACACCAGAT----TGTTTTCT---
GA--TGTGGC--TTGGA-T--GTGGGGG----TTGTATTTTTGCAGG-C-TT--------
-------TGAGA-------AA---TCAAA------GTC-TG-----------CTCC-CCT
G--AAATGCATT---AGTG---GTA-T-----CTG-AGCAG-------CT-AC--T-AC-
---AGGTG-TGATTAA---TT----TATCTA-TG-CCT-----TGGTAAA---TTCCTGC
AT-GAACG-----GATTGCAC--T-GC--TT----CTAA-CG------------------
----ACAACATTTTATG------------ACGAATT--TGACCTCAAATCAGGTAGGACT
ACCCGCTGAACTTAA-------GCATATCAATA-AGCGGAGGAAAAG--AAACTAACAAG
GATTC------CCCTAGTAACTGCGAGTGAAGCGGGAAAAGCTCAAATTTGAAATCTGGC
GGTTT----TCG-ACTGTCCGAGTTGTAATCTAGAGAAGTG-TTACCTGTGCT-GGACC-
GTGTACAAGTCTCCTGGAATGGAGCATCATAGAGGGTGAGAATCCCGTC-TTTGACAC-G
GACTA----CC-TGTACAATAG-GGTG-CGCTCTCAAAGAGTCGAGTTGTTTGGGAATGC
AGCTCAAAATGGGTGGTAAATGCCATCTAAAGCTAAATATTGGCGAGAGACCGATAGCGA
ACAAGTACCGTGAGGGAAAGATGAAAAGAACTTTGGAAAGAGAGTTAAACAGTACGTGAA
ATTGCTGAAAGGGAAACGCTTGAAGTCAGTCGCGTTGGCTAGAAATCAGCC-TTGCTCCT
GCTTGGTGTACTTTCTGG------TC---GACGGGTCAGCATCAATTTTGACCATTGGAT
AAAGTC--TTTGGGAA--TGTGGCATC-----TTAGGATGTGTTATAGCCCATCGTC-GC
ATACAGTGGTTGGGATTGAGGAACTCAGCA-CG---CC----GC-A--AGGCC--GGGT-
----TTCGACC-ACG----TT-CGTGCTTAGGAT-GCTGGCATAATGGCTTTAATCGACC
CGTCTTGAAACACGGACCAAGGAGTCTAACATGCCTGCGAGTGTTTGGGTGG-AAAACCC
ATG-CGCGCAATGAAAGTGAAA---GTTGAGAT---CCCCTTCAAACAG-GGAGCATTGA
CGCCCGGACCAGACCTT-TTGTGACG-GATCCGCGGTAGAGCATGTATGTTGGGACCCGA
AAGATGGTGAACTATGCCTGAATAGGGTGAAGCCAGAGGAAACTCTGGTGGAGGCTCGTA
GCGATTCTGACGTGCAAATCGATCGTCAAATTTGGGTATAGGGGCGAAAGACTAATCGAA
CCATC--TAGTAGCTGG-------------------------------------------
------------------------------------------------------------
------------------------------------------------------------
------------------------------------------------------------
------------------------------------------------------------
------------------------------------------------------------
------------------------------------------------------------
------------------------------------------------------------
--------------------------------------------
>Inocybe_minimispora_STU:SMNSSTUF0901264_Austria
CATTAT-----TGAAT--AAAC----TTTGAACAGG-TTG----TTGCTGG-C-CC--TC
-CTT---GGAGGGA---TATGTGCACGC--CT--TG-TCATATTTA----------TTTT
T-CCAA-C----TGTGCACATT----TTGTA--GA--CCTGA------------------
----T-------ATT---TGA-------TGG---------------------------AT
TTATTT--------TTCGAG-TTGGGGAC-TGCTG-T-GCTT------TC-----TCAAG
-----TCG-GC--TTT------CCC-TT-----------GTAT--TTTTC-AGG-TCTAT
G-TCA----TTTT----ACAC---AAACCT-CCA---AAGTCT-----GTTTAGAAT-GT
TGAATCAGGTCA----TTTTGTACCTAT------AAAGT-TAAAT--ATAC---AACTTT
CAGCAACGG-ATCTCTTGG---CTCTCGCATCGATGAAGAACGCAGCGAAATGCGATAAG
TAATGTGAA-TTGCAGAATTCAGTGA---ATCATCGA-----ATCTTTGAAC--------
----------GCATC----T-----TGCGCT-----CCTTGGT---ATTCTGAGG-----
------------AGCATGCC-------------------------------TGTTTGAG-
TGT---CAT------CTAAAT--TCTCAAAC----CACATTGAAT----T-CTTTC----
AG--TGTGGC--TTGGA-A--GTGGGGG----TTT-ATTTTTGCAGG-C-TGGT------
------TTTTAC-------ATAAAATGAA------GTC-TG-----------CTCC-CCT
G--AAATGCATT---AGTG---GTA-T-----CTG-AGCAGCG-GGAACT-AC--T-AC-
---AGGTG-TGA-TAA---TT----TATCTA-TGCCCT-----TGGTA-----TG-CTGC
AT-AAACG-----GATTGTAC--T-GC--TT----ATAA-CA------------------
----AAACTTTATTATT------------TTGTTTTGGAGACCTCAAATCAGGTAGGACT
ACCCGCTGAACTTAA-------GCATATCAATA-AGCGGAGGAAAAG--AAACTAACAAG
GATTC------CCCTAGTAACTGCGAGTGAAGCGGGAAAAGCTCAAATTTGAAATCTGGC
AGTTC----TTG-ACTGTCCGAGTTGTAATCTAGAGAAGTG-TTACCTGTGCT-GGACC-
GTGTACAAGTCTTCTGGAATGGAGCATCGTAGAGGGTGAGAATCCCGTC-TTTGACAC-G
GACTA----CC-TGTACATTAT-GGTG-CGCTCTCAAAGAGTCGAGTTGTTTGGGAATGC
AGCTCAAAATGGGTGGTAAATGCCATCTAAAGCTAAATATTGGCGAGAGACCGATAGCGA
ACAAGTACCGTGAGGGAAAGATGAAAAGAACTTTGGAAAGAGAGTTAAACAGTACGTGAA
ATTGCTGAAAGGGAAACGCTTGAAGTCAGTCGCGTTGGCTAGAAATCAACT-TTGCTCTT
GCTTTGTGTACTTTCTGG------TC---GACGGGTCAGCATCAATTTTGACCATTGGAT
AAAGTC--TTTGGGAA--TGTGGCATC-----TTAGGATGTGTTATAGCCCATTGTC-GC
ATACGGTGGTTGGGATTGAGGAACTCAGCA-CG---CC----GC-A--AGGCC--GGGT-
----TTCGACC-ACG----TT-CGTGCTTAGGAT-GCTGGCATAATGGCTTTAATCGACC
CGTCTTGAAACACGGACCAAGGAGTCTAACATGCCTGCGAGTGTTTGGGTGG-AAAACCC
ATG-CGCGTAATGAAAGTGAAA---GTTGAGAT---CCCCTTCAAAAAG-GGAGCATTGA
CGCCCGGACCAGACCTT-TTGTGACG-GATCCGCGGTAGAGCATGTATGTTGGGACCCGA
AAGATGGTGAACTATGCCTGAATAGGGTGAAGCCAGAGGAAACTCTGGTGGAGGCTCGTA
GCGATTCTGACGTGCAAATCGATCGTCAAATTTGGGTATAGGGGCGAAAGACTAATCGAA
CCATC--TAGTAGCTGG-------------------------------------------
------------------------------------------------------------
------------------------------------------------------------
------------------------------------------------------------
------------------------------------------------------------
------------------------------------------------------------
------------------------------------------------------------
------------------------------------------------------------
--------------------------------------------
>Inocybe_brijunica_PUL_F27673_T_Croatia
------------------------------------------------------------
------------------------------------------------------------
------------------------------------------------------------
------------------------------------------------------------
------------------------------------------------------------
------------------------------------------------------------
------------------------------------------------------------
------------------------------------------------------------
------------------------------------------------------------
------------------------------------------------------------
------------------------------------------------------------
------------------------------------------------------------
------------------------------------------------------------
------------------------------------------------------------
------------------------------------------------------------
------------------------------------------------------------
------------------------------------------------------------
------------------------------------------------------------
------------------------------------------------------------
-----------------------------------------------------------G
GATTC------CCCTAGTAACTGCGAGTGAAGCGGGAAAAGCTCAAATTTGAAATCTGGC
AGTTC----TTG-ACTGTCCGAGTTGTAATCTAGAGAAGTG-TTACCTGTGCT-GGACC-
GTGTACAAGTCTTCTGGAATGGAGCATCATAGAGGGTGAGAATCCCGTC-TTTGACAC-G
GACTA----CC-TGTACATTAT-GGTG-CGCTCTCAAAGAGTCGAGTTGTTTGGGAATGC
AGCTCAAAATGGGTGGTAAATGCCATCTAAAGCTAAATATTGGCGAGAGACCGATAGCGA
ACAAGTACCGTGAGGGAAAGATGAAAAGAACTTTGGAAAGAGAGTTAAACAGTACGTGAA
ATTGCTGAAAGGGAAACGCTTGAAGTCAGTCGCGTTGGCTAGAAATCAACT-TTGCTCTT
GCTTTGTGTACTTTCTGG------TC---GACGGGTCAGCATCAATTTTGACCATTGGAT
AAAGTC--TTTGGGAA--TGTGGCATC-----TTAGGATGTGTTATAGCCCATTGTC-GC
ATACAGTGGTTGGGATTGAGGAACTCAGCA-CG---CC----GC-A--AGGCC--GGGT-
----TTCGACC-ACG----TT-CGTGCTTAGGAT-GCTGGCATAATGGCTTTAATCGACC
CGTCTTGAAACACGGACCAAGGAGTCTAACATGCCTGCGAGTGTTTGGGTGG-AAAACCC
ATG-CGCGTAATGAAAGTGAAA---GTTGAGAT---CCCCTTCAAAAAG-GGAGCATTGA
CGCCCGGACCAGACCTT-TTGTGACG-GATCCGCGGTAGAGCATGCATGTTGGGACCCGA
AAGATGGTGAACTATGCCTGAATAGGGTGAAGCCAGAGGAAACTCTGGTGGAGGCTCGTA
GCGATTCTGACGTGCAAATCGATCGTCAAATTTGGGTATAGGGGCGAAAGACTAATCGAA
CCATC--TAGTAGCTGG-------------------------------------------
------------------------------------------------------------
------------------------------------------------------------
------------------------------------------------------------
------------------------------------------------------------
------------------------------------------------------------
------------------------------------------------------------
------------------------------------------------------------
--------------------------------------------
>Inocybe_minimispora_F2711_Sweden
CATTAT-----TGAAT--AAAC----TTTGAACAGG-TTG----TTGCTGG-C-CC--TC
-CTT---GGAGGGA---TATGTGCACGC--CT--TG-TCATATTTA----------TTTT
T-CCAA-C----TGTGCACATT----TTGTA--GA--CCTGA------------------
----T-------ATT---TGA-------TGG---------------------------AT
TTATTT---------TCGAG-TTGGGGAC-TGCTG-T-GCTT------TC-----TCAAG
-----TCG-GC--TTT------CCC-TT-----------GTAT--TTTTC-AGG-TCTAT
G-TCA----TTTT----ACAC---AAACCT-CCA---AAGTCT-----GTTTAGAAT-GT
TGAATCAGGTCA----TTTTGTACCTAT------AAAGT-TAAAT--ATAC---AACTTT
CAGCAACGG-ATCTCTTGG---CTCTCGCATCGATGAAGAACGCAGCGAAATGCGATAAG
TAATGTGAA-TTGCAGAATTCAGTGA---ATCATCGA-----ATCTTTGAAC--------
----------GCATC----T-----TGCGCT-----CCTTGGT---ATTCCGAGG-----
------------AGCATGCC-------------------------------TGTTTGAG-
TGT---CAT------CTAAAT--TCTCAAAC----CACATTGAAT----T-CTTTC----
AG--TGTGGC--TTGGA-A--GTGGGGG----TTT-ATTTTTGCAGG-C-TTG-------
------TTTTAC-------ATAAAATGAA------GTC-TG-----------CTCC-CCT
G--AAATGCATT---AGTG---GTA-T-----CTG-AGCAGCG-GGAACT-AC--T-AC-
---AGGTG-TGA-TAA---TT----TATCTA-TGCCCT-----TGGTA-----TG-CTGC
AT-AAACA-----GATTGTAC--T-GC--TT----ATAA-CA------------------
----AAACTTTATTATT------------TTGTTTTGGAGACCTCAAATCAGGTAGGACT
ACCCGCTGAACTTAA-------GCATATCAATA-AGCGGAGGAAAAG--AAACTAACAAG
GATTC------CCCTAGTAACTGCGAGTGAAGCGGGAAAAGCTCAAATTTGAAATCTGGC
AGTTC----TTG-ACTGTCCGAGTTGTAATCTAGAGAAGTG-TTACCTGTGCT-GGACC-
GTGTACAAGTCTTCTGGAATGGAGCATCGTAGAGGGTGAGAATCCCGTC-TTTGACAC-G
GACTA----CC-TGTACATTAT-GGTG-CGCTCTCAAAGAGTCGAGTTGTTTGGGAATGC
AGCTCAAAATGGGTGGTAAATGCCATCTAAAGCTAAATATTGGCGAGAGACCGATAGCGA
ACAAGTACCGTGAGGGAAAGATGAAAAGAACTTTGGAAAGAGAGTTAAACAGTACGTGAA
ATTGCTGAAAGGGAAACGCTTGAAGTCAGTCGCGTTGGCTAGAAATCAACT-TTGCTCTT
GCTTTGTGTACTTTCTGG------TC---GACGGGTCAGCATCAATTTTGACCATTGGAT
AAAGTC--TTTGGGAA--TGTGGCATC-----TTAGGATGTGTTATAGCCCATTGTC-GC
ATACGGTGGTTGGGATTGAGGAACTCAGCA-CG---CC----GC-A--AGGCC--GGGT-
----TTCGACC-ACG----TT-CGTGCTTAGGAT-GCTGGCATAATGGCTTTAATCGACC
CGTCTTGAAACACGGACCAAGGAGTCTAACATGCCTGCGAGTGTTTGGGTGG-AAAACCC
ATG-CGCGTAATGAAAGTGAAA---GTTGAGAT---CCCCTTCAAAAAG-GGAGCATTGA
CGCCCGGACCAGACCTT-TTGTGACG-GATCCGCGGTAGAGCATGTATGTTGGGACCCGA
AAGATGGTGAACTATGCCTGAATAGGGTGAAGCCAGAGGAAACTCTGGTGGAGGCTCGTA
GCGATTCTGACGTGCAAATCGATCGTCAAATTTGGGTATAGGGGCGAAAGACTAATCGAA
CCATC--TAGTAGCTGG-------------------------------------------
------------------------------------------------------------
------------------------------------------------------------
------------------------------------------------------------
------------------------------------------------------------
------------------------------------------------------------
------------------------------------------------------------
------------------------------------------------------------
--------------------------------------------
>Inocybe_striatiformis_PBM4557_USA
------------------------------------------------------------
------------------------------------------------------------
------------------------------------------------------------
------------------------------------------------------------
------------------------------------------------------------
------------------------------------------------------------
------------------------------------------------------------
------------------------------------------------------------
------------------------------------------------------------
------------------------------------------------------------
------------------------------------------------------------
------------------------------------------------------------
------------------------------------------------------------
------------------------------------------------------------
------------------------------------------------------------
------------------------------------------------------------
------------------------------------------------------------
------------------------------------------------------------
------------------------------------------------------------
--------------------------------A-AGCGGAGGAAAAG--AAACTAACAAG
GATTC------CCCTAGTAACTGCGAGTGAAGCGGGAAAAGCTCAAATTTGAAATCTGGC
GGTTC----TTG-ACCGTCCGAGTTGTAATCTAGAGAAGTG-TTACCTGTGCT-GGACC-
GTGTACAAGTCTCCTGGAATGGAGCATCATAGAGGGTGAGAATCCCGTC-TTTGACAC-G
GACTG----CC-TGTACATTAT-GGTG-TGCTCTCGAAGAGTCGAGTTGTTTGGGAATGC
AGCTCAAAATGGGTGGTAAATGCCATCTAAAGCTAAATATTGGCGAGAGACCGATAGCGA
ACAAGTACCGTGAGGGAAAGATGAAAAGAACTTTGGAAAGAGAGTTAAACAGTACGTGAA
ATTGCTGAAAGGGAAACGCTTGAAGTCAGTCGCGTTGGCTAGAAATCAACC-TTGCTTTT
GCTTTGTGTACTTTCTGG------TC---GACGGGTCAGCATCAATTTTGACCACTGGAT
AAAGTC--TTTGGGAA--TGTGGCATC-----TTCGGATGTGTTATAGCCCATTGTC-GC
ATACGGTGGTTGGGATTGAGGAACTCAGCA-CG---CC----GC-A--AGGCC--GGGT-
----TTCGACC-ACG----TT-CGTGCTTAGGAT-GCTGGCATAATGGCTTTAATCGACC
CGTCTTGAAACACGGACCAAGGAGTCTAACATGCCTGCGAGTGTTTGGGTGGAAAAACCC
ATG-CGCGCAATGAAAGTGAAA---GTTGAGAT---CCTCTTCAAAGGG-GGAGCATTGA
CGCCCGGACCAGACCTT-TTGTGACG-GATCCGCGGTAGAGCATGCATGTTGGGACCCGA
AAGATGGTGAACTATGCCTGAATAGGGTGAAGCCAGAGGAAACTCTGGTGGAGGCTCGTA
GCGATTCTGACGTGCAAATCGATCGTCAAATTTGGGTATAGGGGCGAAAGACTAATCGAA
CCATC--TAGTAGCTGG-------------------------------------------
------------------------------------------------------------
------------------------------------------------------------
------------------------------------------------------------
------------------------------------------------------------
------------------------------------------------------------
------------------------------------------------------------
------------------------------------------------------------
--------------------------------------------
>Inocybe_perchtana_STU:SMNSSTUF0901245_Type_Austria
CATCAT-----TGAAT--AAAC-----TTGCACAGG-TTG----TTGCTGG-C-TC--TC
-C--------GGGG---CATGTGCACG---CC--TG-TCATCTTTA----------TTTC
T-CCAA-C----TGTGCACAWA----TTGTA--GA--CCTGG------------------
----A-------GTT-----T-------TTG--------------TT-----C-T-GAAA
TCA-TT---------TCGAG-TT-GGGAC-TGCTG-T-GCTTCATTCAGT-----TGAAG
-----TGG-GC--TTT------TCC-TT-----------ACA---TTTCT-GGG-TCTAT
G-TCA----TTT------CAC----AACCT-C----------------ATTTAGAAT-GT
CGA-------------------ACCTAT-----AAAAGT-TAAAT--ATAC---AACTTT
CAGCAACGG-ATCTCTTGG---CTCTCGCATCGATGAAGAACGCAGCGAAATGCGATAAG
TAATGTGAA-TTGCAGAATTCAGTGA---ATCATCGA-----ATCTTTGAAC--------
----------GCATC----T-----TGCGCT-----CCTTGGT---ATTCCGAGG-----
------------AGCATGCC-------------------------------TGTTTGAG-
TGT---CAT------TTAAGTT-CCTCAA-C----CACATCAATT-------TGTCTT--
GA--TGCGGC--TTGGA-T--ATGGGGG----------GTTTGCAGG-C-TTC-------
------TT-----------------TGAA------GTC-TG-----------CTCC-CCT
G--AAATGCATT---AGTG---GTG-T-----CTG-AGCAGA-----TAT-AC--T-AC-
---AGGTG-TGATAAA---------TATCTA-CA-TCC-----TAGTA-----TG-CTGT
G------------GATTGAAC--C-GC--TT---TCTAA-CAGAGTGAAAAGGCCCCTTG
GGCCACACACACATTTG------------ATGAATT--TGACCTCAAATCAGGTAGGACT
ACCCGCTGAACTTAA-------GCATATCAATA-AGCGGAGGAAAAG--AAACTAACAAG
GATTC------CCCTAGTAACTGCGAGTGAAGCGGGAAAAGCTCAAATTTGAAATCTGGC
RGTTC----TTG-ACTGTCCGAGTTGTAATCTAGAGAAGTG-TTACCTGTGCT-GGACC-
GTGTACAAGTCTCCTGGAATGGAGCATCATAGAGGGTGAGAATCCCGTC-TTTGACAC-G
GACTG----CC-TGTACATTAT-GGTG-TGCTCTCGAAGAGTCGAGTTGTTTGGGAATGC
AGCTCAAAATGGGTGGTAAATGCCATCTAAAGCTAAATATTGGCGAGAGACCGATAGCGA
ACAAGTACCGTGAGGGAAAGATGAAAAGAACTTTGGAAAGAGAGTTAAACAGTACGTGAA
ATTGCTGAAAGGGAAACGCTTGAAGTCAGTCGCGTTGGCTAGAAATCAACC-TTGCTTTT
GCTTTGTGTACTTTCTGG------TT---GACGGGTCAGCATCAATTTTGACCACTGGAT
AAAGTC--TTTGGGAA--TGTGGCATC-----TTCGGATGTGTTATAGYCCATTGTC-GC
ATACGGTGGTTGGGATTGAGGAACTCAGCA-CG---CC----GC-A--AGGCC--GGGT-
----TTCGACC-ACG----TT-CGTGCTTAGGAT-GCTGGCATAATGGCTTTAATCGACC
CGTCTTGAAACACGGACCAAGGAGTCTAACATGCCTGCGAGTGTTTGGGTGGAAAAACCC
ATG-CGCGCAATGAAAGTGAAA---GTTGAGAT---CCTCTTCAAAGGG-GGAGCATTGA
CGCCCGGACCAGACCTT-TTGTGACG-GATCTGCGGTAGAGCATGCATGTTGGGACCCGA
AAGATGGTGAACTATGCCTGAATAGGGTGAAGCCAGAGGAAACTCTGGTGGAGGCTCGTA
GCGATTCTGACGTGCAAATCGATCGTCAAATTTGGGTATAGGGGCGAAAGACTAATCGAA
CCATC--TAGTAGCTGG-------------------------------------------
------------------------------------------------------------
------------------------------------------------------------
------------------------------------------------------------
------------------------------------------------------------
------------------------------------------------------------
------------------------------------------------------------
------------------------------------------------------------
--------------------------------------------
>Inocybe_leptocystis_JV_10412[WTU]_Finland
------------------------------------------------------------
--------------------------A---CT--AA------------------------
--CC---C----------------------------------------------------
------------------------------------------------------------
------------------------------------------------------------
---------GC------------------------------------------------T
G-----------------------------------------------------------
------------------------------------------------------AACTTA
-AGCA-------------------------------------------------------
------------------------------------------------------------
------------------------------------------------------------
------------------------------------------------------------
TAT---C-----------------------------------------------------
------------------------------------------------------------
------------------------------------------------------------
------------------------------------------------------------
------------------------------------------------------------
------------------------------------------------------------
------------------------------------------------------------
-----------------------------AATA-AGCGNAGGAAAAAGAAAACTAACAAG
GATTC------CCCTAGTAACTGCGAGTGAAGCGGGAAAAGCTCAAATTTGAAATCTGGC
GGTTT----TCG-ACTGTCCGAGTTGTAATCTAGAGAAGTG-TTACCTGTGCT-GGACC-
GTGTACAAGTCTCCTGGAATGGAGCATCATAGAGGGTGAGAATCCCGTC-TTTGACAC-G
GACTA----CC-TGTACAATAG-GGTG-CGCTCTCAAAGAGTCGAGTTGTTTGGGAATGC
AGCTCAAAATGGGTGGTAAATGCCATCTAAAGCTAAATATTGGCGAGAGACCGATAGCGA
ACAAGTACCGTGAGGGAAAGATGAAAAGAACTTTGGAAAGAGAGTTAAACAGTACGTGAA
ATTGCTGAAAGGGAAACGCTTGAAGTCAGTCGCGTTGGCTAGAAATCAGCC-TTGCTCCT
GCTTGGTGTACTTTCTGG------TC---GACGGGTCAGCATCAATTTTGACCATTGGAT
AAAGTC--TTTGGGAA--TGTGGCATC-----TTAGGATGTGTTATAGCCCATCGTC-GC
ATACAGTGGTTGGGATTGAGGAACTCAGCA-CG---CC----GC-A--AGGCC--GGGT-
----TTCGACC-ACG----TT-CGTGCTTAGGAT-GCTGGCATAATGGCTTTAATCGACC
CGTCTTGAAACACGGACCAAGGAGTCTAACATGCCTGCGAGTGTTTGGGTGG-AAAACCC
ATG-CGCGCAATGAAAGTGAAA---GTTGAGAT---CCCCTTCAAACAG-GGAGCATTGA
CGCCCGGACCAGACCTT-TTGTGACG-GATCCGCGGTAGAGCATGTATGTTGGGACCCGA
AAGATGGTGAACTATGCCTGAATAGGGTGAAGCCAGAGGAAACTCTGGTGGAGGCTCGTA
GCGATTCTGACGTGCAAATCGATCGTCAAATTTGGGTATAGGGGCGAAAGACTAATCGAA
CCATC--TAGTAGCTGG-------------------------------------------
------------------------------------------------------------
------------------------------------------------------------
------------------------------------------------------------
------------------------------------------------------------
------------------------------------------------------------
------------------------------------------------------------
------------------------------------------------------------
--------------------------------------------
>Inocybe_catalaunica_STU:SMNSSTUF0901596_Germany
CATCAT-----TGAAT--AAAC-----ATGcaCAGG-CTG----TTGCTGG-C-CC--CC
-GTT-----GGGGG---AATGTGCACG---CT--TG-TTCTAATTA----------TTTc
t-CCAA-C----TGTGCACATA---TTTGTA--GAA-CCTGG------------------
----A-------AAAT-ATGA-------AGGGGGAAAAAAAAATTTT-----C-A-ATGT
TTTTTTGTCTCtTTCTCGAG-TT-GGGAC-TGCTG-T-GCTTCATT-TTT-----TGAAG
-----TTG-GC--TTT------GCC-TT------------------TGCC-AGGATCTAT
G-TCA----TTT------CAC----AACCT-CTT---GAATGC-----ATCTAGAAT-GT
TGAATCAGGTCTAA--TTTTGTACCTAT------AAAGT-TAAAT--ATAC---AACTTT
CAGCAACGG-ATCTCTTGG---CTCTCGCATCGATGAAGAACGCAGCGAAATGCGATAAG
TAATGTGAA-TTGCAGAATTCAGTGA---ATCATCGA-----ATCTTTGAAC--------
----------GCATC----T-----TGCGCT-----CCTTGGT---ATTCCGAGG-----
------------AGCATGCC-------------------------------TGTTTGAG-
TGT---CAT-----TTAAAGT--TCTCAA-C----CACATACA--------TTATCAATG
GA--TGTGGC--TTGGA-T--ATGGGGG-----GAGTGTTTTGCAGG-C-TTCT------
-----TCTCTGA-------------TAAA------GTC-TG-----------CTCC-CCT
G--AAATGCATT---AGTG---GTA-T-----CTG-AGC----------T-AC--T-AC-
---AGATG-TGA-TAA----T----TATCTA-CA-TCA-----AAGTA-----TG-CTGC
A-----------------CAC--C-GC--TT---CCTAA-CG-AGT--------------
--------TGAAATTTG------------ATGAATT--TGACCTCAAATCAGGTAGGACT
ACCCGCTGAACTTAA-------GCATATCAATA-AGCGGAGGAAAAG--AAACTAACAAG
GATTC------CCCTAGTAACTGCGAGTGAAGCGGGAAGAGCTCAAATTTGAAATCTGGC
GGTTC----TTG-ACCGTCCGAGTTGTAATCTAGAGAAGTG-TTACCTGTGCT-GGACC-
GTGTACAAGTCTCCTGGAATGGAGCATCACAGAGGGTGAGAATCCCGTC-TTTGACAT-G
GACTG----CCATGCACGTTAT-GGTG-CGCTCTCGAAGAGTCGAGTTGTTTGGGAATGC
AGCTCAAAATGGGTGGTAAATGCCATCTAAAGCTAAATATTGGCGAGAGACCGATAGCGA
ACAAGTACCGTGAGGGAAAGATGAAAAGAACTTTGGAAAGAGAGTTAAACAGTACGTGAA
ATTGCTGAAAGGGAAACGCTTGAAGTCAGTCGCGTTGGCTAGAAATCAACCTTTGCTTCT
GCTTGGTGTACTTTCTGG------TC---GACGGGTCAGCATCAATTTTGACCGTCGGAT
AAAGTC--TTTGGGAA--TGTGGCATC-----TYAGGATGTGTTATAGCCCATTGTC-GC
ATACGGTGGTTGGGATTGAGGAACTCAGCA-CG---CC----GC-A--AGGCC--GGGT-
----TTCGACC-ACG----TT-CGTGCTTAGGAT-GCTGGCATAATGGCTTTAATCGACC
CGTCTTGAAACACGGACCAAGGAGTCTAACATGCCTGCGAGTGTTTGGGTGGAAAAACCC
ATG-CGCGCAATGAAAGTGAAA---GTTGAGATC--CCCCCTTCAAAGG-GGAGCATTGA
CGCCCGGACCAGACCTT-CTGTGACG-GATCCGCGGTAGAGCATGTATGTTGGGACCCGA
AAGATGGTGAACTATGCCTGAATAGGGTGAAGCCAGAGGAAACTCTGGTGGAGGCTCGTA
GCGATTCTGACGTGCAAATCGATCGTCAAATTTGGGTATAGGGGCGAAAGACTAATCGAA
CCATC--TAGTAGCTGG-------------------------------------------
------------------------------------------------------------
------------------------------------------------------------
------------------------------------------------------------
------------------------------------------------------------
------------------------------------------------------------
------------------------------------------------------------
------------------------------------------------------------
--------------------------------------------
>Inocybe_catalaunica_Type SingerIX34_Spain
CATCAT-----TGAAT--AAAC-----ATGAGCAGG-CTG----TTGCTGG-C-CC--CC
-GTT-----GGGGG---AATGTGCACG---CT--TG-TTCTAATTA----------TTTc
t-CCAA-C----TGTGCACATA---TTTGTA--GAA-CCTGG------------------
----A-------AAAT-ATGA-------AGGGGGAAAAAAAAATTTT-----C-A-ATGT
TTTTTTGTCTCATTCTCGAG-TT-GGGAC-TGCTG-T-GCTTCATT-TTT-----TGAAG
-----TTG-GC--TTT------GCC-TT------------------TGCC-AGGATCTAT
G-TCA----TTT------CAC----AACCT-CTT---GAATGC-----ATCTAGAAT-GT
TGAATCAGGTCTAA--TTTTGTACCTAT------AAAGT-TAAAT--ATAC---AACTTT
CAGCAACGG-ATCTCTTGG---CTCTCGCATCGATGAAGAACGCAGCGAAATGCGATAAG
TAATGTGAA-TTGCAGAATTCAGTGA---ATCATCGA-----ATCTTTGAAC--------
----------GCATC----T-----TGCGCT-----CCTTGGT---ATTCCGAGG-----
------------AGCATGCC-------------------------------TGTTTGAG-
TGT---CAT-----TTAAAGT--TCTCAA-C----CACATACA--------TTATCAATG
GA--TGTGGC--TTGGA-T--ATGGGGG-----GAGTGTTTTGCAGG-C-TTCT------
-----TCTCTGA-------------TAAA------GTC-TG-----------CTCC-CCT
G--AAATGCATT---AGTG---GTA-T-----CTG-AGC----------T-AC--T-AC-
---AGATG-TGA-TAA----T----TATCTA-CA-TCA-----AAGTA-----TG-CTGC
A-----------------CAC--C-GC--TT---CCTAA-CG-AGT--------------
--------TGAAATTTG------------ATGAATT--TGACCTCAAATCAGGTAGGACT
ACCCGCTGAACTTAA-------GCATATCAATA-AGCGGAGGAAAAG--AAACTAACAAG
GATTC------CCCTAGTAACTGCGAGTGAAGCGGGAAGAGCTCAAATTTGAAATCTGGC
GGTTC----TTG-ACCGTCCGAGTTGTAATCTAGAGAAGTG-TTACCTGTGCT-GGACC-
GTGTACAAGTCTCCTGGAATGGAGCATCACAGAGGGTGAGAATCCCGTC-TTTGACAT-G
GACTG----CCATGCACGTTAT-GGTG-CGCTCTCGAAGAGTCGAGTTGTTTGGGAATGC
AGCTCAAAATGGGTGGTAAATGCCATCTAAAGCTAAATATTGGCGAGAGACCGATAGCGA
ACAAGTACCGTGAGGGAAAGATGAAAAGAACTTTGGAAAGAGAGTTAAACAGTACGTGAA
ATTGCTGAAAGGGAAACGCTTGAAGTCAGTCGCGTTGGCTAGAAATCAACCTTTGCTTCT
GCTTGGTGTACTTTCTGG------TC---GACGGGTCAGCATCAATTTTGACCGTCGGAT
AAAGTC--TTTGGGAA--TGTGGCATC-----TTAGGATGTGTTATAGCCCATTGTC-GC
ATACGGTGGTTGGGATTGAGGAACTCAGCA-CG---CC----GC-A--AGGCC--GGGT-
----TTCGACC-ACG----TT-CGTGCTTAGGAT-GCTGGCATAATGGCTTTAATCGACC
CGTCTTGAAACACGGACCAAGGAGTCTAACATGCCTGCGAGTGTTTGGGTGGAAAAACCC
ATG-CGCGCAATGAAAGTGAAA---GTTGAGATC--CCCCCTTCAAAGG-GGAGCATTGA
CGCCCGGACCAGACCTT-CTGTGACG-GATCCGCGGTAGAGCATGTATGTTGGGACCCGA
AAGATGGTGAACTATGCCTGAATAGGGTGAAGCCAGAGGAAACTCTGGTGGAGGCTCGTA
GCGATTCTGACGTGCAAATCGATCGTCAAATTTGGGTATAGGGGCGAAAGACTAATCGAA
CCATC--TAGTAGCTGG-------------------------------------------
------------------------------------------------------------
------------------------------------------------------------
------------------------------------------------------------
------------------------------------------------------------
------------------------------------------------------------
------------------------------------------------------------
------------------------------------------------------------
--------------------------------------------
>Inocybe_rivierana_STU:SMNSSTUF0901249_T_Austria
CATCAT-----TGAAT--AAAC-----ATGCACAGG-CTG----TTGCTGG-C-CC----
-GAT------TGGG---TAAGTGCACG---CT--TG-TGATCTTTA----------TTTG
T-CCAA-C----AGTGCACATA----TTGTA--GA--CGTGA------------------
----A-------ATA--GTAT-------AAGGGGAAAAAAAATATTT-----C-A-ATGT
TTT-TT---TCTTTCTTGAG-TT-GGGAC-TGCTG-T-GCTTCATT-TTT-----TGAAG
-----TTG-GC--TTT------GCC-TT------------------TGCC-AGG-TCTAT
G-TCA----TTT------CAC----AACCT-CTT---GAATGC-----ATCTAGAAT-GT
TGAATCAGGTCCAATTTTTTGTACCTAT------AAAGT-TAAAT--ATAC---AACTTT
CAGCAACGG-ATCTCTTGG---CTCTCGCATCGATGAAGAACGCAGCGAAATGCGATAAG
TAATGTGAA-TTGCAGAATTCAGTGA---ATCATCGA-----ATCTTTGAAC--------
----------GCATC----T-----TGCGCT-----CCTTGGT---ATTCCGAGG-----
------------AGCATGCC-------------------------------TGTTTGAG-
TGT---CAT-----TTAAAGT--TCTCAA-C----CGCATACA--------TTATCGATG
GA--TGTGGC--TTGGA-T--GTGGGGG-------TTGACTTGCAGG-C-TTC-------
-------TCTG----------------AA------ATC-TG-----------CTCC-CCT
G--AAATGCATT---AGTG---GTA-T-----CTG-AGC----------T-ACTTT-AC-
---AGATG-TGA-TAA----T----TATCTA-CA-TCA-----AAGTA-----TG-CTGC
A-----------------CAC--T-GC--TT---CCTAA-CG-AGT--------------
------TTTGAAATTTG------------ATGAATT--TGACCTCAAATCAGGTAGGACT
ACCCGCTGAACTTAA-------GCATATCAATA-AGCGGAGGAAAAG--AAACTAACAAG
GATTC------CCCTAGTAACTGCGAGTGAAGCGGGAAGAGCTCAAATTTGAAATCTGGC
GGTTC----TTG-ACCGTCCGAGTTGTAATCTAGAGAAGTG-TTACCTGTGCT-GGACC-
GTGTACAAGTCTCCTGGAATGGAGCATCACAGAGGGTGAGAATCCCGTC-TTTGACAT-G
GACTG----CC-TGCACGCTAT-GGTG-CGCTCTCGAAGAGTCGAGTTGTTTGGGAATGC
AGCTCAAAATGGGTGGTAAATGCCATCTAAAGCTAAATATTGGCGAGAGACCGATAGCGA
ACAAGTACCGTGAGGGAAAGATGAAAAGAACTTTGGAAAGAGAGTTAAACAGTACGTGAA
ATTGCTGAAAGGGAAACGCTTGAAGTCAGTCGCGTTGGCTAGAAATCAACCTTTGCTTCT
GCTTGGTGTACTTTCTGG------TC---GACGGGTCAGCATCAATTTTGACCGTCGGAT
AAAGTC--TTTGGGAA--TGTGGCATC-----TCAGGATGTGTTATAGCCCATTGTC-GC
ATACGGTGGTTGGGATTGAGGAACTCAGCA-CG---CC----GC-A--AGGCC--GGGT-
----CACGACC-ACG----TT-CGTGCTTAGGAT-GCTGGCATAATGGCTTTAATCGACC
CGTCTTGAAACACGGACCAAGGAGTCTAACATGCCTGCGAGTGTTTGGGTGGAAAAACCC
ATG-CGCGCAATGAAAGTGAAA---GTTGAGATC--CCCCCTTCAAAGG-GGAGCATTGA
CGCCCGGACCAGACCTT-CTGTGACG-GATCCGCGGTAGAGCATGTATGTTGGGACCCGA
AAGATGGTGAACTATGCCTGAATAGGGTGAAGCCAGAGGAAACTCTGGTGGAGGCTCGTA
GCGATTCTGACGTGCAAATCGATCGTCAAATTTGGGTATAGGGGCGAAAGACTAATCGAA
CCATAAGTCGTAACAAG-------------------------------------------
------------------------------------------------------------
------------------------------------------------------------
------------------------------------------------------------
------------------------------------------------------------
------------------------------------------------------------
------------------------------------------------------------
------------------------------------------------------------
--------------------------------------------
>Inocybe_rivierana_STU:SMNSSTUF0901503_Germany
CATCAT-----TGAAT--AAAC-----ATGCACAGG-CTG----TTGCTGG-C-CC----
-GAT------TGGG---TAAGTGCACG---CT--TG-TGATCTTTA----------TTTG
T-CCAA-C----AGTGCACATA----TTGTA--GA--CGTGA------------------
----A-------ATA--GTAT-------AAGGGGAAAAAAAATATTT-----C-A-ATGT
TTT-TT---TCTTTCTTGAG-TT-GGGAC-TGCTG-T-GCTTCATT-TTT-----TGAAG
-----TTG-GC--TTT------GCC-TT------------------TGCC-AGG-TCTAT
G-TCA----TTT------CAC----AACCT-CTT---GAATGC-----ATCTAGAAT-GT
TGAATCAGGTCCAATTTTTTGTACCTAT------AAAGT-TAAAT--ATAC---AACTTT
CAGCAACGG-ATCTCTTGG---CTCTCGCATCGATGAAGAACGCAGCGAAATGCGATAAG
TAATGTGAA-TTGCAGAATTCAGTGA---ATCATCGA-----ATCTTTGAAC--------
----------GCATC----T-----TGCGCT-----CCTTGGT---ATTCCGAGG-----
------------AGCATGCC-------------------------------TGTTTGAG-
TGT---CAT-----TTAAAGT--TCTCAA-C----CGCATACA--------TTATCGATG
GA--TGTGGC--TTGGA-T--GTGGGGG-------TTGACTTGCAGG-C-TTC-------
-------TCTG----------------AA------ATC-TG-----------CTCC-CCT
G--AAATGCATT---AGTG---GTA-T-----CTG-AGC----------T-ACTTT-AC-
---AGATG-TGA-TAA----T----TATCTA-CA-TCA-----AAGTA-----TG-CTGC
A-----------------CAC--T-GC--TT---CCTAA-CG-AGT--------------
------TTTGAAATTTG------------ATGAATT--TGACCTCAAATCAGGTAGGACT
ACCCGCTGAACTTAA-------GCATATCAATA-AGCGGAGGAAAAG--AAACTAACAAG
GATTC------CCCTAGTAACTGCGAGTGAAGCGGGAAGAGCTCAAATTTGAAATCTGGC
GGTTC----TTG-ACCGTCCGAGTTGTAATCTAGAGAAGTG-TTACCTGTGCT-GGACC-
GTGTACAAGTCTCCTGGAATGGAGCATCACAGAGGGTGAGAATCCCGTC-TTTGACAT-G
GACTG----CC-TGCACGCTAT-GGTG-CGCTCTCGAAGAGTCGAGTTGTTTGGGAATGC
AGCTCAAAATGGGTGGTAAATGCCATCTAAAGCTAAATATTGGCGAGAGACCGATAGCGA
ACAAGTACCGTGAGGGAAAGATGAAAAGAACTTTGGAAAGAGAGTTAAACAGTACGTGAA
ATTGCTGAAAGGGAAACGCTTGAAGTCAGTCGCGTTGGCTAGAAATCAACCTTTGCTTCT
GCTTGGTGTACTTTCTGG------TC---GACGGGTCAGCATCAATTTTGACCGTCGGAT
AAAGTC--TTTGGGAA--TGTGGCATC-----TCAGGATGTGTTATAGCCCATTGTC-GC
ATACGGTGGTTGGGATTGAGGAACTCAGCA-CG---CC----GC-A--AGGCC--GGGT-
----CACGACC-ACG----TT-CGTGCTTAGGAT-GCTGGCATAATGGCTTTAATCGACC
CGTCTTGAAACACGGACCAAGGAGTCTAACATGCCTGCGAGTGTTTGGGTGGAAAAACCC
ATG-CGCGCAATGAAAGTGAAA---GTTGAGATC--CCCCCTTCAAAGG-GGAGCATTGA
CGCCCGGACCAGACCTT-CTGTGACG-GATCCGCGGTAGAGCATGTATGTTGGGACCCGA
AAGATGGTGAACTATGCCTGAATAGGGTGAAGCCAGAGGAAACTCTGGTGGAGGCTCGTA
GCGATTCTGACGTGCAAATCGATCGTCAAATTTGGGTATAGGGGCGAAAGACTAATCGAA
CCATC--TAGTAGCTGG-------------------------------------------
------------------------------------------------------------
------------------------------------------------------------
------------------------------------------------------------
------------------------------------------------------------
------------------------------------------------------------
------------------------------------------------------------
------------------------------------------------------------
--------------------------------------------
>Inocybe_sp._WY392_China
------------------------------------------------------------
------------------------------------------------------------
------------------------------------------------------------
------------------------------------------------------------
------------------------------------------------------------
------------------------------------------------------------
------------------------------------------------------------
------------------------------------------------------------
------------------------------------------------------------
------------------------------------------------------------
------------------------------------------------------------
------------------------------------------------------------
------------------------------------------------------------
------------------------------------------------------------
------------------------------------------------------------
------------------------------------------------------------
------------------------------------------------------------
------------------------------------------------------------
------------------------------------------------------------
------------------------------------------------------AACAAG
GATTC------CCCTAGTAACTGCGAGTGAAGCGGGAAGAGCTCAAATTTGAAATCTGGC
GGTTC----TTG-ACCGTCCGAGTTGTAATCTAGAGAAGTG-TTACCTGTGCT-GGACC-
GTGTACAAGTCTCCTGGAATGGAGCATCACAGAGGGTGAGAATCCCGTC-TTTGACAT-G
GACTG----CC-TGCACGTTAT-GGTG-CGCTCTCGAAGAGTCGAGTTGTTTGGGAATGC
AGCTCAAAATGGGTGGTAAATGCCATCTAAAGCTAAATATTGGCGAGAGACCGATAGCGA
ACAAGTACCGTGAGGGAAAGATGAAAAGAACTTTGGAAAGAGAGTTAAACAGTACGTGAA
ATTGCTGAAAGGGAAACGCTTGAAGTCAGTCGCGTTGGCTAGAAATCAACCTTTGCTTCT
GCTTGGTGTACTTTCTGG------TC---GACGGGTCAGCATCAATTTTGACCGTCGGAT
AAAGTC--TTTGGGAA--TGTGGCATC-----TCAGGATGTGTTATAGCCCATTGTC-GC
ATACGGTGGTTGGGATTGAGGAACTCAGCA-CG---CC----GC-A--AGGCC--GGGT-
----TTCGACC-ACG----TT-CGTGCTTAGGAT-GCTGGCATAATGGCTTTAATCGACC
CGTCTTGAAACACGGACCAAGGAGTCTAACATGCCTGCGAGTGTTTGGGTGGAAAAACCC
ATG-CGCGCAATGAAAGTGAAA---GTTGAGATC--CCCCCTTCAAAGG-GGAGCATTGA
CGCCCGGACCAGACCTT-CTGTGACG-GATCCGCGGTAGAGCATGTATGTTGGGACCCGA
AAGATGGTGAACTATGCCTGAATAGGGTGAAGCCAGAGGAAACTCTGGTGGAGGCTCGTA
GCGATTCTGACGTGCAAATCGATCGTCAAATTTGGGTATAGGGGCGAAAGACTAATCGAA
CCATC--TAGTAGCTGG-------------------------------------------
------------------------------------------------------------
------------------------------------------------------------
------------------------------------------------------------
------------------------------------------------------------
------------------------------------------------------------
------------------------------------------------------------
------------------------------------------------------------
--------------------------------------------
>Inocybe_agroterae_SMNSSTUF0901680_T_Germany
CATCAT-----TGAAT--AAAC-----ATGCACAGG-CTG----TTGCTGG-C-CC--CT
-GTT-----GGGGG---TAGGTGCACG---CT--TG-TGAGGGTTA----------TTTG
T-CCAA-C----TGTGCACATA----TTGTA--GA--CCTGG------------------
----A-------TAA--TTGA-------ATGGGGAGAAAAATTTTTT-----C-A-ATGT
TTT-TT--CTCT---TCGAG-TT-GGGAC-TGCTG-TTGCTTCAAA-TAT-----TGAAG
-----CTG-GC--TTT------GCC-TT------------------TGCC-AGGATCTAT
G-TCA----TCT------CAT----AGCCT-CTT---GAATGC-----ATCTAGAAT-GT
TGAATCAGGTCGAA--TTTTGTACCTAT------AAAGT-TAAAT--ATAC---AACTTT
CAGCAACGG-ATCTCTTGG---CTCTCGCATCGATGAAGAACGCAGCGAAATGCGATAAG
TAATGTGAA-TTGCAGAATTCAGTGA---ATCATCGA-----ATCTTTGAAC--------
----------GCATC----T-----TGCGCT-----CCTTGGT---ATTCCGAGG-----
------------AGCATGCC-------------------------------TGTTTGAG-
TGT---CAT-----TTAAAGT--TCTCGA-C----CGCATACA--------TTATCGATG
GA--TGTGGC--TTGGA-T--GTGGGGG-------GTGTTTTGCAGG-C-TTC-------
-------TCTG----------------AA------GTC-TG-----------CTCC-CCT
G--AAATGCATT---AGTG---GTA-T-----CTG-AGC----------T-AC-TT-AC-
---AGATG-TGA-TAA----T----TATCTA-CA-TCA-----AAGTG-----TG-CTGC
A-----------------CAC--C-GC--TTC--CCTAA-CG-AGT--------------
------TTTGAAATTTG------------ATGAATT--TGACCTCAAATCAGGTAGGACT
ACCCGCTGAACTTAA-------GCATATCAATA-AGCGGAGGAAAAG--AAACTAACAAG
GATTC------CCCTAGTAACTGCGAGTGAAGCGGGAAGAGCTCAAATTTGAAATCTGGC
GGTTC----TTG-ACTGTCCGAGTTGTAATCTAGAGAAGTG-CTACCTGTGCT-GGACC-
ATGTACAAGTCTCCTGGAATGGAGCATCACAGAGGGTGAGAATCCCGTC-TTTGACAT-G
GACTG----CC-TGCACGTTAT-GGTG-CGCTCTCGAAGAGTCGAGTTGTTTGGGAATGC
AGCTCAAAATGGGTGGTAAATGCCATCTAAAGCTAAATATTGGCGAGAGACCGATAGCGA
ACAAGTACCGTGAGGGAAAGATGAAAAGAACTTTGGAAAGAGAGTTAAACAGTACGTGAA
ATTGCTGAAAGGGAAACGCTTGAAGTCAGTCGCGTTGGCTAGAAATCAACCTTTGCTTCT
GCTTGGTGTACTTTCTGG------TC---GACGGGTCAGCATCAATTTTGACCGTCGGAT
AAAGTC--TTTGGGAA--TGTGGCATC-----TCAGGATGTGTTATAGCCCATTGTC-GC
ATACGGTGGTTGGGATTGAGGAACTCAGCA-CG---CC----GCAA--AGGCC--GGGT-
----TTCGACC-ACG----TT-CGTGCTTAGGAT-GCTGGCATAATGGCTTTAATCGACC
CGTCTTGAAACACGGACCAAGGAGTCTAACATGCCTGCGAGTGTTTGGGTGGAAAAACCC
ATG-CGCGCAATGAAAGTGAAA---GTTGAGATCC-CCCCCTTCAAAGG-GGAGCATTGA
CGCCCGGACCAGACCTT-CTGTGACG-GATCCGCGGTAGAGCATGTATGTTGGGACCCGA
AAGATGGTGAACTATGCCTGAATAGGGTGAAGCCAGAGGAAACTCTGGTGGAGGCTCGTA
GCGATTCTGACGTGCAAATCGATCGTCAAATTTGGGTATAGGGGCGAAAGACTAATCGAA
CCATC--TAGTAGCTGG-------------------------------------------
------------------------------------------------------------
------------------------------------------------------------
------------------------------------------------------------
------------------------------------------------------------
------------------------------------------------------------
------------------------------------------------------------
------------------------------------------------------------
--------------------------------------------
>Inocybe_squarrosa_EL24506_France
----AT-----TGACT--AACC------TGCACCAG-GCG----GTGCTGT-T-CCCCCT
-CCTCTGAGATGCA---CATGTGCACG---CT--TG-TCATCTTTA----------TCTC
T-CCAA-C----TGTGCACACA----TTGTA--GA--CCTGA------------------
----G-------ATTC-CTGA-------TTG---------------A-----C-------
----AT---------TCGAG-TT-GGGAC-TGCTG-C-GCTT-----TTT-----TGAGG
-----CCA-GC--TTT------GCC-TT-----------GCA---TCTCC-AGG-TCTAT
G-TCA----TTAT-----CAC---ACACCT-CCA---AATT-T-----GTCTAGAAT-GT
TGAATCAGGATCATTTTTTTGTACCTAT----AAAAAGT-TATAT--ATAC---AACTTT
CAGCAACGG-ATCTCTTGG---CTCTCGCATCGATGAAGAACGCAGCGAAATGCGATAAG
TAATGTGAA-TTGCAGAATTCAGTGA---ATCATCGA-----ATCTTTGAAC--------
----------GCATC----T-----TGCGCT-----CCTTGGT--CATTCCGAGG-----
------------AGCATGCC-------------------------------TGTTTGAG-
TGT---CAT-----CTAAAGT--TCTCAA-C----CACACTTGAT----TCTTTTCT---
GG--TGTGGC--TTGGA-CA-ATGGGGG----TTTTATATTTGCAGG-C-----------
------CTCAGC-------AA---ATGAG------GTC-AG-----------CTCC-CCT
G--AAATGAATT---AGTA---GTA-T-----CTG-AGCAGAA--AAACT-AC--C-AC-
---AGGTG-TGATTAA---TT----TATCTA-TG-CCT-----TGGTG-----TG-CTGC
AT-GAACA-----GATTGCGC--T-GC--TT----ACAA-CA-AAAGT-----------G
G---GATGCCACATTTG------------ATAAATT--TGACCTCAAATCAGGTAGGACT
ACCCGCTGAACTTAA-------GCATATCAATA-AGCGGAGGAAAAG--AAACTAACAAG
GATAC------CCCTAGTAACTGCGAGTGAAGCGGGAAGAGCTCAAATTTGAAATCTGGC
GGTTC----TTG-GCCGTCCGAGTTGTAATCTAGAGAAGTG-TTACCTGTGCT-GGACC-
GTGTACAAGTCTCCTGGAATGGAGCATCATAGAGGGTGAGAATCCCGTC-TTTGGCAC-G
GACTG----CC-TGTACATTAT-GGTG-CGCTCTCAAAGAGTCGAGTTGTTTGGGAATGC
AGCTCAAAATGGGTGGTAAATGCCATCTAAAGCTAAATATTGGCGAGAGACCGATAGCGA
ACAAGTACCGTGAGGGAAAGATGAAAAGCACTTTGGAAAGAGAGTTAAACAGTACGTGAA
ATTGCTGAAAGGGAAACGCTTGAAGTCAGTCGCGTTGGCTAGAAATCAGCC-TTGCTCCT
GCTTGGTGTACTTTCTGG------TT---GACGGGTCAGCATCAATTTTGACCATTGGAT
AAAGTC--TTTGGGAA--TGTGGCATC-----TTTGGATGTGTTATAGCCCATTGTC-GC
ATACAGTGGTTGGGATTGAGGAACTCAGCA-CG---CC----GC-A--AGGCC--GGGT-
----TTCGACC-ACG----TT-CGTGCTCAGGAT-GCTGGCATAATGGCTTTAATCGACC
CGTCTTGAAACACGGACCAAGGAGTCTAACATGCCTGCGAGTGTTTGGGTGG-AAAACCC
ATG-CGCGCAATGAAAGTGAAA---GTTGAGAT---CCCCTTCAAACAG-GGAGCATTGA
CGCCCGGACCAGACCTT-CTGTGACG-GATCCGCGGTAGAGCATGTATGTTGGGACCCGA
AAGATGGTGAACTATGCCTGAATAGGGTGAAGCCAGAGGAAACTCTGGTGGAGGCTCGTA
GCGATTCTGACGTGCAAATCGATCGTCAAATTTGGGTATAGGGGCGAAAGACTAATCGAA
CCATC--TAGTAGCTGG-------------------------------------------
------------------------------------------------------------
------------------------------------------------------------
------------------------------------------------------------
------------------------------------------------------------
------------------------------------------------------------
------------------------------------------------------------
------------------------------------------------------------
--------------------------------------------
>Inocybe_furfurea_STU:SMNSSTUF0901592_Germany
CATCAT-----TGAAT--AAAC-----CTGCACAGG-CTG----TTGCTGG-C-CC--TT
-CTT-------GGG---TATGTGCACG---CTTGTG-TCATCTTTAT---------TTTC
T-CCAA-C--T-TGTGCACATA---ATTGTA--GA--TCTGG------------------
----A-------TTAT-ATTT-------TGG------------AAAT-----C-----AT
TTTTTT---------TCGAG-TT-GGGACTTGCTG-T-GTTTC----TCT----------
----CACA-GC--TTT----TTGCC-CT-----------GCAT-TTTTCC-AGG-TCTAT
G-TCA----TTT------CAC----AACCT-CGA--------------ATACAGAAT-GT
TGAATCA--------------------T-----AAAAGT-TAAAT--ATAC---AACTTT
CAGCAACGG-ATCTCTTGG---CTCTCGCATCGATGAAGAACGCAGCGAAATGCGATAAG
TAATGTGAA-TTGCAGAATTCAGTGA---ATCATCGA-----ATCTTTGAAC--------
----------GCATC----T-----TGCGCT-----CCTTGGT---ATTCCGAGG-----
------------AGCATGCC-------------------------------TGTTTGAG-
TGT---CAT------TAAAGT--TCTCAA-C----CACAT-----------ACTACA---
TA--TGTGGC--TTGGA-TG-GTGGGGG-----------TTTGCAGG-C-TTT-------
------CTCTGA---------------GG------GTC-TG-----------CTCC-TCT
G--AAATGCATT---AGTG---GTA-TT---CCTG-AGC--------TTT-AC--T-AC-
---AGATG-TGA-TAA---TT----TATCTA-CATCCCA---AAAGTA-----TG-CTTC
A----ACA-----A----CAC--C-GC--TC----CTAA-CA-AGCGA------------
----AAGCACA-TTTCG------------ATGAATT--TGACCTCAAATCAGGTAGGACT
ACCCGCTGAACTTAA-------GCATATCAATA-AGCGGAGGAAAAG--AAACTAACAAG
GATTC------CCCTAGTAACTGCGAGTGAAGCGGGAAAAGCTCAAATTTGAAATCTGGC
GGTTC----TTG-ACCGTCCGAGTTGTAATCTAGAGAAGTG-TTACCTGTGCT-GGACC-
GTGTACAAGTCTCCTGGAATGAAGCATCACAGAGGGTGAGAATCCCGTC-TTTGACAC-G
GACTG----CC-TGTACATTAT-GGTG-CGCTCTCGAAGAGTCGAGTTGTTTGGGAATGC
AGCTCAAAATGGGTGGTAAATGCCATCTAAAGCTAAATATTGGCGAGAGACCGATAGCGA
ACAAGTACCGTGAGGGAAAGATGAAAAGAACTTTGGAAAGAGAGTTAAACAGTACGTGAA
ATTGCTGAAAGGGAAACGCTTGAAGTCAGTCGCGTTGGCTAGAAATCAACC-TTGCTTTT
GCTTGGCGTACTTTCTGGT-----TC---AACGGGTCAGCATCAATTTTGACCATTGGAT
AAAGTC--TTTGGGAA--TGTGGCATC-----TTCGGATGTGTTATAGCCCATTGTC-GC
ATACGGTGGTTGGGATTGAGGAACTCAGCA-CG---CC----GC-A--AGGCC--GGGT-
----TTCGACC-ACGT---TT-CGTGCTTAGGAT-GCTGGCATAATGGCTTTAATCGACC
CGTCTTGAAACACGGACCAAGGAGTCTAACATGCCTGCGAGTGTTTGGGTGGAAAAACCC
ATG-CGCGCAATGAAAGTGAAA---GTTGAGAT----CCCTCCTTGGGG-GGAGCATTGA
CGCCCGGACCAGACCTT-TTGTGACG-GATCCGCGGTAGAGCATGTATGTTGGGACCCGA
AAGATGGTGAACTATGCCTGAATAGGGTGAAGCCAGAGGAAACTCTGGTGGAGGCTCGTA
GCGATTCTGACGTGCAAATCGATCGTCAAATTTGGGTATAGGGGCGAAAGACTAATCGAA
CCATC--TAGTAGCTGG-------------------------------------------
------------------------------------------------------------
------------------------------------------------------------
------------------------------------------------------------
------------------------------------------------------------
------------------------------------------------------------
------------------------------------------------------------
------------------------------------------------------------
--------------------------------------------
>Inocybe_soliana_STU:SMNSSTUF0901664_T_Australia
CATTAT-----CGAAT--AAAC-----TTGCACAGG-CTG----TTGCTGG-T-CTCTCC
-CTT---GGGGAGG---CATGTGCACG---CT--TG-TCATCTTTAT-------CATTTC
T-CCAA-C----TGTGCACATA----TTGTA--GA--CCTGG------------------
---GA-------GCT---TTT-------TGG------------AATT-----C-G-----
----TT---------CCGAG-TC-GGGAC-TGCTG-C-GCTTCAT--TTT-----CAAAG
A--GGTCA-GC--TTT------TCC-TT-----------GCAT--TTTTC-AGG-TCTAT
G-T------TTT------CAC----AACCT-CT----GTAAAT-----GTTTAGAATGGT
TGAATCATG-------------ATAAAA-----AAAAGT-T---T--ATAC---AACTTT
CAGCAACGG-ATCTCTTGG---CTCTCGCATCGATGAAGAACGCAGCGAAATGCGATAAG
TAATGTGAA-TTGCAGAATTCAGTGA---ATCATCGA-----ATCTTTGAAC--------
----------GCATC----T-----TGCGCT-----CCTTGGT---ATTCCGAGG-----
------------AGCATGCC-------------------------------TGTTTGAG-
TGT---CAT------TTAACT--TCTCAA-C----CACATCGATT---------TCT---
GA--TGTGGC--TTGGA-T--GTGGGGGT--TTATCTTTTTTGCAGG-C-----------
------CTCTGA-------A-----TGAG------GTC-GG-----------CTCC-CCT
G--AAATGAATT---AGCG---GTA-T-----CTG-AGCAG--------------A-TT-
---AGGTG-TGA-TAA---GT----TATCTA-TG-CCT----TTGGTG-----TG-CTGC
AT-AAACA-----GATTGCGC--T-GC--TT----CGAA-CA------------------
----ACAATATAATTTG------------ATGAATT--TGACCTCAAATCAGGTAGGACT
ACCCGCTGAACTTAA-------GCATATCAATA-AGCGGAGGAAAAG--AAACTAACAAG
GATTC------CCCTAGTAACTGCGAGTGAAGCGGGAAAAGCTCAAATTTGAAATCTGGC
GGTCC----TTG-ACTGTCCGAGTTGTAATCTAGAGAAGTG-TTACCTGTGCT-GGACC-
GTGTAAAAGTCTTCTGGAATGAAGCATCACAGAGGGTGAGAATCCCGTC-TTTGACAT-G
GACTG----CC-TGTACATTAT-GGTG-CGCTCTCGAAGAGTCGAGTTGTTTGGGAATGC
AGCTCAAAATGGGTGGTAAATGCCATCTAAAGCTAAATATTGGCGAGAGACCGATAGCGA
ACAAGTACCGTGAGGGAAAGATGAAAAGAACTTTGGAAAGAGAGTTAAACAGTACGTGAA
ATTGCTGAAAGGGAAACGCTTGAAGTCAGTCGCGTCGGCCAGAAATCAGCC-TTGCTTTT
GCTTGGTGTACTTTCTGGT-----TC--TGATGGGTCAGCATCAATTTCGACCATTGGAT
AAAGTC--GTTGGGAA--TGTGGCATC-----TTTGGATGTGTTATAGCCCTTCGTC-GC
ATACGGTGGTTGGGATTGAGGAACTCAGCA-CG---CC----GC-A--AGGCC--GGGTC
----ATTGACC-ACG----TT-CGTGCTTAGGAT-GCTGGCATAATGGCTTTAATCGACC
CGTCTTGAAACACGGACCAAGGAGTCTAACATGCCTGCGAGTGTTTGGGTGG-AAAACCC
ATG-CGCGCAATGAAAGTGAAA---GTTGAGATCCCTCTCTTCGAGGGG-GGAGCATTGA
CGCCCGGACCAGACCTT-CTGCGAAG-GATCCGCGGTAGAGCATGTATGTTGGGACCCGA
AAGATGGTGAACTATGCCTGAATAGGGTGAAGCCAGAGGAAACTCTGGTGGAGGCTCGTA
GCGATTCTGACGTGCAAATCGATCGTCAAATTTGGGTATAGGGGCGAAAGACTAATCGAA
CCATC--TAGTAGCTGG-------------------------------------------
------------------------------------------------------------
------------------------------------------------------------
------------------------------------------------------------
------------------------------------------------------------
------------------------------------------------------------
------------------------------------------------------------
------------------------------------------------------------
--------------------------------------------
>Inocybe_ionochlora_STU:SMNSSTUF0901724_Austria
CATTAT-----CGAAT--AAAC-----TTGAACAGG-CTG----TTGCTGG-T-CT--TT
-CT------GGAGG---CATGTGCACG---CT--TG-TCATCTTTAT-------CATTTC
T-CCAA-C----TGTGCACATA----TTGTA--GA--CCTGA------------------
----G-------AGT---TTT-------TGG------------AATT-----C-G-----
----TT---------CCGAG-TC-GGGAC-TGCTG-C-GCTTCAC--TTT-----CAAAG
A--GGTCG-GC--TTT------TCC-TT-----------GCAT--TTTTA-AGG-TCTAT
G--------TTT------CAC----AATCT-CTGT--AACAAA-----ATTTAGAATGGT
TGAATCA---------------TAATAA-------AAGT-T---T--ATAC---AACTTT
CAGCAACGG-ATCTCTTGG---CTCTCGCATCGATGAAGAACGCAGCGAAATGCGATAAG
TAATGTGAA-TTGCAGAATTCAGTGA---ATCATCGA-----ATCTTTGAAC--------
----------GCATC----T-----TGCGCT-----CCTTGGT---ATTCCGAGG-----
------------AGCATGCC-------------------------------TGTTTGAG-
TGT---CAT------TTAACT--TCTCAA-C----CACATCGATT----TCTGGTCT---
GG--TGTGGC--TTGGA-T--GTGGGGG------TTGTTTTTGCAGG-C-----------
------CTCTGA-------A-----TGAG------GTC-GG-----------CTCC-CCT
G--AAATGCATT---AGTG---GTA-T-----CTG-AGCAGA---------AC--T-ACT
---AGGTG-TGA-TAA---GT----TATCTA-TG-CCT----TTGGTA-----TGCCTGC
AT-GAACA-----GATTGTAC--T-GC--TT----CTAA-CA-AATG-------------
----GAAAACATATTTG------------ACAAATT--TGACCTCAAATCAGGTAGGACT
ACCCGCTGAACTTAA-------GCATATCAATA-AGCGGAGGAAAAG--AAACTAACAAG
GATTC------CCCTAGTAACTGCGAGTGAAGCGGGAAAAGCTCAAATTTGAAATCTGGC
GGTCC----TTG-ACTGTCCGAGTTGTAATCTAGAGAAGTG-TTACCTGTGCT-GGACC-
GTGTAAAAGTCTTCTGGAATGAAGCATCACAGAGGGTGAGAATCCCGTC-TTTGACAT-G
GACTG----CC-TGTACATTAT-GGTG-CGCTCTCGAAGAGTCGAGTTGTTTGGGAATGC
AGCTCAAAATGGGTGGTAAATGCCATCTAAAGCTAAATATTGGCGAGAGACCGATAGCGA
ACAAGTACCGTGAGGGAAAGATGAAAAGAACTTTGGAAAGAGAGTTAAACAGTACGTGAA
ATTGCTGAAAGGGAAACGCTTGAAGTCAGTCGCGTCGGCTAGAAATCAGCC-TTGCTTTT
GCTTGGTGTACTTTCTGGT-----TT--TGACGGGTCAGCATCAATTTCGATTGTCGGAT
AAAGTC--GTTGGGAA--TGTGGCATC-----TTTGGATGTGTTATAGCCCTTCGTC-GC
ATACGGTGGTTGGGATTGAGGAACTCAGCA-CG---CC----GC-A--AGGCC--GGGTC
----TTTGACC-ACGT---CT-CGTGCTTAGGAT-GCTGGCATAATGGCTTTAATCGACC
CGTCTTGAAACACGGACCAAGGAGTCTAACATGCCTGCGAGTGTTTGGGTGG-AAAACCC
ATG-CGCGCAATGAAAGTGAAA---GTTGAGATCCCTCTCTACGAGGGG-GGAGCATTGA
CGCCCGGACCAGACCTT-TTGCGAAG-GATCCGCGGTAGAGCATGTATGTTGGGACCCGA
AAGATGGTGAACTATGCCTGAATAGGGTGAAGCCAGAGGAAACTCTGGTGGAGGCTCGTA
GCGATTCTGACGTGCAAATCGATCGTCAAATTTGGGTATAGGGGCGAAAGACTAATCGAA
CCATC--TAGTAGCTGG-------------------------------------------
------------------------------------------------------------
------------------------------------------------------------
------------------------------------------------------------
------------------------------------------------------------
------------------------------------------------------------
------------------------------------------------------------
------------------------------------------------------------
--------------------------------------------
>Inocybe_ionochlora_STU:SMNSSTUF0901706_Germany
CATTAT-----CGAAT--AAAC-----TTGAACAGG-CTG----TTGCTGG-T-CT--TT
-CT------GGAGG---CATGTGCACG---CT--TG-TCATCTTTAT-------CATTTC
T-CCAA-C----TGTGCACATA----TTGTA--GA--CCTGA------------------
----G-------AGT---TTT-------TGG------------AATT-----C-G-----
----TT---------CCGAG-TC-GGGAC-TGCTG-C-GCTTCAC--TTT-----CAAAG
A--GGTCG-GC--TTT------TCC-TT-----------GCAT--TTTTA-AGG-TCTAT
G--------TTT------CAC----AATCT-CTGT--AACAAA-----ATTTAGAATGGT
TGAATCA---------------TAATAA-------AAGT-T---T--ATAC---AACTTT
CAGCAACGG-ATCTCTTGG---CTCTCGCATCGATGAAGAACGCAGCGAAATGCGATAAG
TAATGTGAA-TTGCAGAATTCAGTGA---ATCATCGA-----ATCTTTGAAC--------
----------GCATC----T-----TGCGCT-----CCTTGGT---ATTCCGAGG-----
------------AGCATGCC-------------------------------TGTTTGAG-
TGT---CAT------TTAACT--TCTCAA-C----CACATCGATT----TCTGGTCT---
GG--TGTGGC--TTGGA-T--GTGGGGG------TTGTTTTTGCAGG-C-----------
------CTCTGA-------A-----TGAG------GTC-GG-----------CTCC-CCT
G--AAATGCATT---AGTG---GTA-T-----CTG-AGCAGA---------AC--T-ACT
---AGGTG-TGA-TAA---GT----TATCTA-TG-CCT----TTGGTA-----TGCCTGC
AT-GAACA-----GATTGTAC--T-GC--TT----CTAA-CA-AATG-------------
----GAAAACATATTTG------------ACAAATT--TGACCTCAAATCAGGTAGGACT
ACCCGCTGAACTTAA-------GCATATCAATA-AGCGGAGGAAAAG--AAACTAACAAG
GATTC------CCCTAGTAACTGCGAGTGAAGCGGGAAAAGCTCAAATTTGAAATCTGGC
GGTCC----TTG-ACTGTCCGAGTTGTAATCTAGAGAAGTG-TTACCTGTGCT-GGACC-
GTGTAAAAGTCTTCTGGAATGAAGCATCACAGAGGGTGAGAATCCCGTC-TTTGACAT-G
GACTG----CC-TGTACATTAT-GGTG-CGCTCTCGAAGAGTCGAGTTGTTTGGGAATGC
AGCTCAAAATGGGTGGTAAATGCCATCTAAAGCTAAATATTGGCGAGAGACCGATAGCGA
ACAAGTACCGTGAGGGAAAGATGAAAAGAACTTTGGAAAGAGAGTTAAACAGTACGTGAA
ATTGCTGAAAGGGAAACGCTTGAAGTCAGTCGCGTCGGCTAGAAATCAGCC-TTGCTTTT
GCTTGGTGTACTTTCTGGT-----TT--TGACGGGTCAGCATCAATTTCGATTGTCGGAT
AAAGTC--GTTGGGAA--TGTGGCATC-----TTTGGATGTGTTATAGCCCTTCGTC-GC
ATACGGTGGTTGGGATTGAGGAACTCAGCA-CG---CC----GC-A--AGGCC--GGGTC
----TTTGACC-ACGT---CT-CGTGCTTAGGAT-GCTGGCATAATGGCTTTAATCGACC
CGTCTTGAAACACGGACCAAGGAGTCTAACATGCCTGCGAGTGTTTGGGTGG-AAAACCC
ATG-CGCGCAATGAAAGTGAAA---GTTGAGATCCCTCTCTACGAGGGG-GGAGCATTGA
CGCCCGGACCAGACCTT-TTGCGAAG-GATCCGCGGTAGAGCATGTATGTTGGGACCCGA
AAGATGGTGAACTATGCCTGAATAGGGTGAAGCCAGAGGAAACTCTGGTGGAGGCTCGTA
GCGATTCTGACGTGCAAATCGATCGTCAAATTTGGGTATAGGGGCGAAAGACTAATCGAA
CCATC--TAGTAGCTGG-------------------------------------------
------------------------------------------------------------
------------------------------------------------------------
------------------------------------------------------------
------------------------------------------------------------
------------------------------------------------------------
------------------------------------------------------------
------------------------------------------------------------
--------------------------------------------
>Inocybe_sabuligena_AH48210_T_Spain
CATTAT-----CGAAT--AAAC-----TTGAACAGG-TTG----TTGCTGG-C-CC--TC
-CAC--CCAGAGGG---TATGTGCACG---CT--TG-TCATCTTTA----------TCTC
T-CCAA-C----TGTGCACATA----TTGTA--GA--CCTGG------------------
----A-------ATTG-TTTT-------TGC----------TGATTC----AC-C-----
---------------TCGAG-TT-GGGAT-TGCTG-T-GCTTCTCTTGTT-----TGAAG
-----TCG-GC--TTT------CCCTTT-----------TCAT--TTTCC-AGG-TCTAT
G-TTG----TTTT----TCAC---ACACCT--TT---GAATGT-----GATTAGAATGGT
TGAATCA---------------ATAAAT-------------------ATAC---AACTTT
CAGCAACGG-ATCTCTTGG---CTCTCGCATCGATGAAGAACGCAGCGAAATGCGATAAG
TAATGTGAA-TTGCAGAATTCAGTGA---ATCATCGA-----ATCTTTGAAC--------
----------GCATC----T-----TGCGCT-----CCTTGGT---ATTCCGAGG-----
------------AGCATGCC-------------------------------TGTTTGAG-
TGT---CAT------TTAAAT--TCTCAA-C----CGCACCAGAT----TTCTTTCT---
GA--TGTGGC--TTGGA-T--GTGGGGG---------GTTTTGCTGG-C-TTTT------
------TTATAT-------A----TTGAA------GTC-GG-----------CTCC-CCT
A--AAATGAATT---AGTA---GTA-T-----CTG-AGCAGAG--AAAGT-AC--T-AC-
---AGGTG-TGA-TAA---AT----TATCTA-TG-CCT----CTAGTA-----TG-CTGC
ATGAAACA-----GATTGTGC--T-GC--TT----CTAA-AA------------------
----AAATATTTAATTG------------ATGAATT--TGACCTCAAATCAGGTAGGACT
ACCCGCTGAACTTAA-------GCATATCAATA-AGCGGAGGAAAAG--AAACTAACAAG
GATTC------CCCTAGTAACTGCGAGTGAAGCGGGAAAAGCTCAAATTTGAAATCTGGC
AGTTC----TTC-ACTGTCCGAGTTGTAATCTAGAGAAGTG-TTACCTGTGCT-GGACC-
GTGTACAAGTCTCCTGGAATGGAGCATCATAGAGGGTGAGAATCCCGTC-TTTGACAT-G
GACTA----CC-TGTACATTAT-GGTG-CGCTCTCAAAGAGTCGAGTTGTTTGGGAATGC
AGCTCAAAATGGGTGGTAAATGCCATCTAAAGCTAAATATTGGCGAGAGACCGATAGCGA
ACAAGTACCGTGAGGGAAAGATGAAAAGAACTTTGGAAAGAGAGTTAAACAGTACGTGAA
ATTGCTGAAAGGGAAACGCTTGAAGTCAGTCGCGTCTGCTAGAAATCAGCC-TTGCTTTT
GCTTGGTGTACTTTCTGG------TC--TGACGGGTCAGCATCAATTTTGACCACTGGAT
AAAGTC--TTTGGGAA--TGTGGCATC-----TTAGGATGTGTTATAGCCCATTGTC-GC
ATACAGTGGTTGGGATTGAGGAACTCAGCA-CG--CCC----GCAA--GGGAC--GGGT-
----TTCGACC-ACGT---TT-CGTGCTTAGGAT-GCTGGCATAATGGCTTTAATCGACC
CGTCTTGAAACACGGACCAAGGAGTCTAACATGCCTGCGAGTGTTTGGGTGG-AAAACCC
ATG-CGCGCAATGAAAGTGAAA---GTTGAGAT---CCCCTTCAAACAG-GGAGCATTGA
CGCCCGGACCAGAGCTT-TTGTGACG-GATCCGCGGTAGAGCATGTATGTTGGGACCCGA
AAGATGGTGAACTATGCCTGAATAGGGTGAAGCCAGAGGAAACTCTGGTGGAGGCTCGTA
GCGATTCTGACGTGCAAATCGATCGTCAAATTTGGGTATAGGGGCGAAAGACTAATCGA-
------------------------------------------------------------
------------------------------------------------------------
------------------------------------------------------------
------------------------------------------------------------
------------------------------------------------------------
------------------------------------------------------------
------------------------------------------------------------
------------------------------------------------------------
--------------------------------------------
>Inocybe_sabuligena_AH26806_Spain
CATTAT-----CGAAT--AAAC-----TTGAACAGG-TTG----TTGCTGG-C-CC--TC
-CAC--CCAGAGGG---TATGTGCACG---CT--TG-TCATCTTTA----------TCTC
T-CCAA-C----TGTGCACATA----TTGTA--GA--CCTGG------------------
----A-------ATTG-TTTT-------TGC----------TGATTC----AC-C-----
---------------TCGAG-TT-GGGAT-TGCTG-T-GCTTCTCTTGTT-----TGAAG
-----TCG-GC--TTT------CCCTTT-----------TCAT--TTTCC-AGG-TCTAT
G-TTG----TTTT----TCAC---ACACCT-TTT---GAATGT-----GATTAGAAT-GT
TGAATCA---------------ATAAAT-------------------ATAC---AACTTT
CAGCAACGG-ATCTCTTGG---CTCTCGCATCGATGAAGAACGCAGCGAAATGCGATAAG
TAATGTGAA-TTGCAGAATTCAGTGA---ATCATCGA-----ATCTTTGAAC--------
----------GCATC----T-----TGCGCT-----CCTTGGT---ATTCCGAGG-----
------------AGCATGCC-------------------------------TGTTTGAG-
TGT---CAT------TTAAAT--TCTCAA-C----CACACCAGAT----TTCTTTCT---
GA--TGTGGC--TTGGA-T--GTGGGGG---------GTTTTGCTGG-C-TTTT------
------TTATAT-------A----TTGAA------GTC-GG-----------CTCC-CCT
A--AAATGAATT---AGTA---GTA-T-----CTG-AGCAGAG--AAAGT-AC--T-AC-
---AGGTG-TGA-TAA---AT----TATCTA-TG-CCT----CTAGTA-----TG-CTGC
ATGAAACA-----GATTGTGC--T-GC--TT----CTAA-AA------------------
----AAATATTTAATTG------------ATGAATT--TGACCTCAAATCAGGTAGGACT
ACCCGCTGAACTTAA-------GCATATCAATA-AGCGGAGGAAAAG--AAACTAACAAG
GATTC------CCCTAGTAACTGCGAGTGAAGCGGGAAAAGCTCAAATTTGAAATCTGGC
AGTTC----TTG-ACTGTCCGAGTTGTAATCTAGAGAAGTG-TTACCTGTGCT-GGACC-
ATGTACAAGTCTCCTGGAATGGAGCATCATAGAGGGTGAGAATCCCGTC-TTTGACAT-G
GACTA----CC-TGTACATTAT-GGTG-CGCTCTCGAAGAGTCGAGTTGTTTGGGAATGC
AGCTCAAAATGGGTGGTAAATGCCATCTAAAGCTAAATATTGGCGAGAGACCGATAGCGA
ACAAGTACCGTGAGGGAAAGATGAAAAGAACTTTGGAAAGAGAGTTAAACAGTACGTGAA
ATTGCTGAAAGGGAAACGCTTGAAGTCAGTCGCGTCTGCTAGAAATCAGCC-TTGCTTTT
GCTTGGTGTACTTTCTGG------TC--TGACGGGTCAGCATCAATTTTGACCACTGGAT
AAAGTC--TTTGGGAA--TGTGGCATC-----TTAGGATGTGTTATAGCCCATTGTC-GC
ATACAGTGGTTGGGATTGAGGAACTCAGCA-CG--CCC----GCAA--GGGAC--GGGT-
----TTCGACC-ACGT---TT-CGTGCTTAGGAT-GCTGGCATAATGGCTTTAATCGACC
CGTCTTGAAACACGGACCAAGGAGTCTAACATGCCTGCGAGTGTTTGGGTGG-AAAACCC
ATG-CGCGCAATGAAAGTGAAA---GTTGAGAT---CCCCTTCAAACAG-GGAGCATTGA
CGCCCGGACCAGAGCTT-TTGTGACG-GATCCGCGGTAGAGCATGTATGTTGGGACCCGA
AAGATGGTGAACTATGCCTGAATAGGGTGAAGCCAGAGGAAACTCTGGTGGAGGCTCGTA
GCGATTCTGACGTGCAAATCGATCGTCAAATTTGGGTATAGGGGCGAAAGACTAATCGA-
------------------------------------------------------------
------------------------------------------------------------
------------------------------------------------------------
------------------------------------------------------------
------------------------------------------------------------
------------------------------------------------------------
------------------------------------------------------------
------------------------------------------------------------
--------------------------------------------
>Inocybe_ochroalba_STU:SMNSSTUF0901586_Germany
CATTAT-----CGAAT--AAAC-----TTGAACAGG-CTG----CTGCTGGCCTCC--TC
-ATT---TGAGGGGTGTAATGTGCACG---CT--TG-TCATCTTTAT-------CATCTC
T-CCAA-C----TGTGCACATA----TTGTA--GA--CCTGG------------------
---AA-------GAAAGTTTT-------TGA------------ATTC-----A-T-----
----TT---------TCGAG-TT-GGGAC-TGCTG-T-GCTTTTT--GAT-----CAAAG
-----TCG-GC--TTT------GCC-TT-----------GAAT--TTTCC-AGG-TCTAT
G-TCA----TTT-----TCAC----AACCT-CTT----GATAT-----GTTTAGAAT-GT
TGAATCA--------------TAGTTAA-----AGAAAT--------ATAC---AACTTT
CAGCAACGG-ATCTCTTGG---CTCTCGCATCGATGAAGAACGCAGCGAAATGCGATAAG
TAATGTGAA-TTGCAGAATTCAGTGA---ATCATCGA-----ATCTTTGAAC--------
----------GCATC----T-----TGCGCT-----CCTTGGT---ATTCCGAGG-----
------------AGCATGCC-------------------------------TGTTTGAG-
TGT---CAT------TTAACTTCTCTCAA-C----TGCATCACT-------CAGTCT---
GA--TGTGGC--TTGGA-C--GTGGGGC-----------TTTGCAGG-C-----------
-------TTTGA-------A-----TGAA------GTC-TG-----------CTCC-CCT
G--AAATGAATT---AGTG---GTA-T-----CTG-AGCTG----------CC--A-AT-
---AGGTG-TGA-TAA----T----TATCTA-CT-TCTT---TTGGTCA----TG-CTGG
T---------------TGTGC--T-GC--TT----CTAA-CA------------------
-----AACACTTGTTTG------------ACAAATT--TGACCTCAAATCAGGTAGGACT
ACCCGCTGAACTTAA-------GCATATCAATA-AGCGGAGGAAAAG--AAACTAACAAG
GATTC------CCCTAGTAACTGCGAGTGAAGCGGGAAAAGCTCAAATTTGAAATCTGGC
AGCTC----TCAAACTGTCCGAATTGTAATCTAGAGAAGTG-TTACCTGTGCT-GGACC-
ATGTACAAGTCTTCTGGAATGGAGCATCACAGAGGGTGAGAATCCCGTC-TTTGACAT-G
GACTG----CC-TGCACGTTGT-GGTG-CGCTCTCGAAGAGTCGAGTTGTTTGGGAATGC
AGCTCAAAATGGGTGGTAAATGCCATCTAAAGCTAAATATTGGCGAGAGACCGATAGCGA
ACAAGTACCGTGAGGGAAAGATGAAAAGAACTTTGGAAAGAGAGTTAAACAGTACGTGAA
ATTGCTGAAAGGGAAACGCTTGAAGTCAGTCACGTCGGCTAGAAATCAGCC-TTGCTTTT
GCTTGGTGTACTTTCTGG-------C--TGATGGGTCAGCATCAATTTCGACCATTGGAT
AAAGTT--GGTGGGAA--TGTGGCATC-----TTCGGATGTGTTATAGCCCATTGTC-GC
ATACAGTGGTTGGGATTGAGGAACTCAGCA-CG---CC----ACAA--TGGCC--GGGTC
C-TTTTGGACC-ACG----TT-CGTGCTTAGGAT-GCTGGCATAATGGCTTTAATCGACC
CGTCTTGAAACACGGACCAAGGAGTCTAACATGCCTGCGAGTGTTTGGGTGG-AAAACCC
ATG-CGCGCAATGAAAGTGAAA---GTTGAGAT---CCCCTTTTTCTGG-GGAGCATTGA
CGCCCGGACCAGACCTT-TTGTGACG-GATCCGCGGTAGAGCATGTATGTTGGGACCCGA
AAGATGGTGAACTATGCCTGAATAGGGTGAAGCCAGAGGAAACTCTGGTGGAGGCTCGTA
GCGATTCTGACGTGCAAATCGATCGTCAAATTTGGGTATAGGGGCGAAAGACTAATCGAA
C-----------------------------------------------------------
------------------------------------------------------------
------------------------------------------------------------
------------------------------------------------------------
------------------------------------------------------------
------------------------------------------------------------
------------------------------------------------------------
------------------------------------------------------------
--------------------------------------------
>Inocybe_subhirtella_STU:SMNSSTUF0901589_Germany
CATTAT-----CGAAT--AAAC-----TTGAACAGG-CTG----CTGCTGGCCTCC--TC
-ATT---TGAGGGGTGTAATGTGCACG---CT--TG-TCATCTTTAT-------CATCTC
T-CCAA-C----TGTGCACATA----TTGTA--GA--CCTGG------------------
---AA-------GAAAGTTTT-------TGA------------ATTC-----A-T-----
----TT---------TCGAG-TT-GGGAC-TGCTG-T-GCTTTTT--GAT-----CAAAG
-----TCG-GC--TTT------GCC-TT-----------GAAT--TTTCC-AGG-TCTAT
G-TCA----TTT-----TCAC----AACCT-CTT----GATAT-----GTTTAGAAT-GT
TGAATCA--------------TAGTTAA-----AGAAAT--------ATAC---AACTTT
CAGCAACGG-ATCTCTTGG---CTCTCGCATCGATGAAGAACGCAGCGAAATGCGATAAG
TAATGTGAA-TTGCAGAATTCAGTGA---ATCATCGA-----ATCTTTGAAC--------
----------GCATC----T-----TGCGCT-----CCTTGGT---ATTCCGAGG-----
------------AGCATGCC-------------------------------TGTTTGAG-
TGT---CAT------TTAACTTCTCTCAA-C----TGCATCACT-------CAGTCT---
GA--TGTGGC--TTGGA-C--GTGGGGC-----------TTTGCAGG-C-----------
-------TTTGA-------A-----TGAA------GTC-TG-----------CTCC-CCT
G--AAATGAATT---AGTG---GTA-T-----CTG-AGCTG----------CC--A-AT-
---AGGTG-TGA-TAA----T----TATCTA-CT-TCTT---TTGGTCA----TG-CTGG
T---------------TGTGC--T-GC--TT----CTAA-CA------------------
-----AACACTTGTTTG------------ACAAATT--TGACCTCAAATCAGGTAGGACT
ACCCGCTGAACTTAA-------GCATATCAATA-AGCGGAGGAAAAG--AAACTAACAAG
GATTC------CCCTAGTAACTGCGAGTGAAGCGGGAAAAGCTCAAATTTGAAATCTGGC
AGCTC----TCAAACTGTCCGAATTGTAATCTAGAGAAGTG-TTACCTGTGCT-GGACC-
ATGTACAAGTCTTCTGGAATGGAGCATCACAGAGGGTGAGAATCCCGTC-TTTGACAT-G
GACTG----CC-TGCACGTTGT-GGTG-CGCTCTCGAAGAGTCGAGTTGTTTGGGAATGC
AGCTCAAAATGGGTGGTAAATGCCATCTAAAGCTAAATATTGGCGAGAGACCGATAGCGA
ACAAGTACCGTGAGGGAAAGATGAAAAGAACTTTGGAAAGAGAGTTAAACAGTACGTGAA
ATTGCTGAAAGGGAAACGCTTGAAGTCAGTCACGTCGGCTAGAAATCAGCC-TTGCTTTT
GCTTGGTGTACTTTCTGG-------C--TGATGGGTCAGCATCAATTTCGACCATTGGAT
AAAGTT--GGTGGGAA--TGTGGCATC-----TTCGGATGTGTTATAGCCCATTGTC-GC
ATACAGTGGTTGGGATTGAGGAACTCAGCA-CG---CC----ACAA--TGGCC--GGGTC
C-TTTTGGACC-ACG----TT-CGTGCTTAGGAT-GCTGGCATAATGGCTTTAATCGACC
CGTCTTGAAACACGGACCAAGGAGTCTAACATGCCTGCGAGTGTTTGGGTGG-AAAACCC
ATG-CGCGCAATGAAAGTGAAA---GTTGAGAT---CCCCTTTTTCTGG-GGAGCATTGA
CGCCCGGACCAGACCTT-TTGTGACG-GATCCGCGGTAGAGCATGTATGTTGGGACCCGA
AAGATGGTGAACTATGCCTGAATAGGGTGAAGCCAGAGGAAACTCTGGTGGAGGCTCGTA
GCGATTCTGACGTGCAAATCGATCGTCAAATTTGGGTATAGGGGCGAAAGACTAATCGAA
CCATC--TAGTAGCTGG-------------------------------------------
------------------------------------------------------------
------------------------------------------------------------
------------------------------------------------------------
------------------------------------------------------------
------------------------------------------------------------
------------------------------------------------------------
------------------------------------------------------------
--------------------------------------------
>Inocybe_subhirtella_STU:SMNSSTUF0901588_Germany
CATTAT-----CGAAT--AAAC-----TTGAACAGG-CTG----CTGCTGGCCTCC--TC
-ATT---TGAGGGGTGTAATGTGCACG---CT--TG-TCATCTTTAT-------CATCTC
T-CCAA-C----TGTGCACATA----TTGTA--GA--CCTGG------------------
---AA-------GAAAGTTTT-------TGA------------ATTC-----A-T-----
----TT---------TCGAG-TT-GGGAC-TGCTG-T-GCTTTTT--GAT-----CAAAG
-----TCG-GC--TTT------GCC-TT-----------GAAT--TTTCC-AGG-TCTAT
G-TCA----TTT-----TCAC----AACCT-CTT----GATAT-----GTTTAGAAT-GT
TGAATCA--------------TAGTTAA-----AGAAAT--------ATAC---AACTTT
CAGCAACGG-ATCTCTTGG---CTCTCGCATCGATGAAGAACGCAGCGAAATGCGATAAG
TAATGTGAA-TTGCAGAATTCAGTGA---ATCATCGA-----ATCTTTGAAC--------
----------GCATC----T-----TGCGCT-----CCTTGGT---ATTCCGAGG-----
------------AGCATGCC-------------------------------TGTTTGAG-
TGT---CAT------TTAACTTCTCTCAA-C----TGCATCACT-------CAGTCT---
GA--TGTGGC--TTGGA-C--GTGGGGC-----------TTTGCAGG-C-----------
-------TTTGA-------A-----TGAA------GTC-TG-----------CTCC-CCT
G--AAATGAATT---AGTG---GTA-T-----CTG-AGCTG----------CC--A-AT-
---AGGTG-TGA-TAA----T----TATCTA-CT-TCTT---TTGGTCA----TG-CTGG
T---------------TGTGC--T-GC--TT----CTAA-CA------------------
-----AACACTTGTTTG------------ACAAATT--TGACCTCAAATCAGGTAGGACT
ACCCGCTGAACTTAA-------GCATATCAATA-AGCGGAGGAAAAG--AAACTAACAAG
GATTC------CCCTAGTAACTGCGAGTGAAGCGGGAAAAGCTCAAATTTGAAATCTGGC
AGCTC----TCAAACTGTCCGAATTGTAATCTAGAGAAGTG-TTACCTGTGCT-GGACC-
ATGTACAAGTCTTCTGGAATGGAGCATCACAGAGGGTGAGAATCCCGTC-TTTGACAT-G
GACTG----CC-TGCACGTTGT-GGTG-CGCTCTCGAAGAGTCGAGTTGTTTGGGAATGC
AGCTCAAAATGGGTGGTAAATGCCATCTAAAGCTAAATATTGGCGAGAGACCGATAGCGA
ACAAGTACCGTGAGGGAAAGATGAAAAGAACTTTGGAAAGAGAGTTAAACAGTACGTGAA
ATTGCTGAAAGGGAAACGCTTGAAGTCAGTCACGTCGGCTAGAAATCAGCC-TTGCTTTT
GCTTGGTGTACTTTCTGG-------C--TGATGGGTCAGCATCAATTTCGACCATTGGAT
AAAGTT--GGTGGGAA--TGTGGCATC-----TTCGGATGTGTTATAGCCCATTGTC-GC
ATACAGTGGTTGGGATTGAGGAACTCAGCA-CG---CC----ACAA--TGGCC--GGGTC
C-TTTTGGACC-ACG----TT-CGTGCTTAGGAT-GCTGGCATAATGGCTTTAATCGACC
CGTCTTGAAACACGGACCAAGGAGTCTAACATGCCTGCGAGTGTTTGGGTGG-AAAACCC
ATG-CGCGCAATGAAAGTGAAA---GTTGAGAT---CCCCTTTTTCTGG-GGAGCATTGA
CGCCCGGACCAGACCTT-TTGTGACG-GATCCGCGGTAGAGCATGTATGTTGGGACCCGA
AAGATGGTGAACTATGCCTGAATAGGGTGAAGCCAGAGGAAACTCTGGTGGAGGCTCGTA
GCGATTCTGACGTGCAAATCGATCGTCAAATTTGGGTATAGGGGCGAAAGACTAATCGAA
CCATC--TAGTAGCTGG-------------------------------------------
------------------------------------------------------------
------------------------------------------------------------
------------------------------------------------------------
------------------------------------------------------------
------------------------------------------------------------
------------------------------------------------------------
------------------------------------------------------------
--------------------------------------------
>Inocybe_ochroalba_PBM4629_USA
CATTAT-----CGAAT--AAAC-----TTGAACAGG-CTG----CTGCTGGCCTCC--TC
-ATT---TGAGGGGTGTAATGTGCACG---CT--TG-TCATCTTTAT-------CATCTC
T-CCAA-C----TGTGCACATA----TTGTA--GA--CCTGG------------------
---AA-------GAAAGCTTT-------TGA------------ATTC-----A-T-----
----TT---------TCGAG-TT-GGGAC-TGCTG-T-GCTT-TT--GAT-----CAAAG
-----TCG-GC--TTT------GCC-TT-----------GAAT--TTTCC-AGG-TCTAT
G-TCA----TTT-----TCAC----AACCT-CTT----GATAT-----GTTTAGAAT-GT
TGAACCA--------------TAT-AAA-----AAA-AT--------ATAC---AACTTT
CAGCAACGG-ATCTCTTGG---CTCTCGCATCGATGAAGAACGCAGCGAAATGCGATAAG
TAATGTGAA-TTGCAGAATTCAGTGA---ATCATCGA-----ATCTTTGAAC--------
----------GCATC----T-----TGCGCT-----CCTTGGT---ATTCCGAGG-----
------------AGCATGCC-------------------------------TGTTTGAG-
TGT---CAT------TTAACTTCTCTCAA-C----TGCATCACT-------CAGTCT---
GA--TGTGGC--TTGGA-C--GTGGGGC------------TTGCAGG-C-----------
-------TTTGA-------A-----TGAA------GTC-TG-----------CTCC-CCT
G--AAATGAATT---AGTG---GTA-T-----CTG-AGCTG----------CC--A-AT-
---AGGTG-TGA-TAA----T----TATCTA-CT-CCTT---TTGGTCA----TG-CTGG
T---------------TGTGC--T-GC--TT----CTAA-CA------------------
-----AACACTTGTTTG------------ACAAATT--TGACCTCAAAT-----------
---------------------------------------------------------AAG
GATTC------CCCTAGTAACTGCGAGTGAAGCGGGAAAAGCTCAAATTTGAAATCTGGC
AGCTC----TCGAACTGTCCGAATTGTAATCTAGAGAAGTG-TTACCTGTGCT-GGACC-
ATGTACAAGTCTTCTGGAATGGAGCATCACAGAGGGTGAGAATCCCGTC-TTTGACAT-G
GACTG----CC-TGCACGTTGT-GGTG-CGCTCTCGAAGAGTCGAGTTGTTTGGGAATGC
AGCTCAAAATGGGTGGTAAATGCCATCTAAAGCTAAATATTGGCGAGAGACCGATAGCGA
ACAAGTACCGTGAGGGAAAGATGAAAAGAACTTTGGAAAGAGAGTTAAACAGTACGTGAA
ATTGCTGAAAGGGAAACGCTTGAAGTCAGTCACGTCGGCTAGAAATCAGCC-TTGCTTTT
GCTTGGTGTACTTTCTGG-------C--TGATGGGTCAGCATCAATTTCGACCATTGGAT
AAAGTT--GATGGGAA--TGTGGCATC-----TTCGGATGTGTTATAGCCCATTGTC-GC
ATACGGTGGTTGGGATTGAGGAACTCAGCA-CG---CC----ACAA--AGGCT--GGGTC
C-CTTTGGACC-ACG----TT-CGTGCTTAGGAT-GCTGGCATAATGGCTTTAATCGACC
CGTCTTGAAACACGGACCAAGGAGTCTAACATGCCTGCGAGTGTTTGGGTGG-AAAACCC
ATG-CGCGCAATGAAAGTGAAA---GTTGAGAT---CCCCTTTTTCTGG-GGAGCATTGA
CGCCCGGACCAGACCTT-TTGTGACG-GATCCGCGGTAGAGCATGTATGTTGGGACCCGA
AAGATGGTGAACTATGCCTGAATAGGGTGAAGCCAGAGGAAACTCTGGTGGAGGCTCGTA
GCGATTCTGACGTGCAAATCGATCGTCAAATTTGGGTATAGGGGCGAAAGACTAATCGAA
CCATC--TAGTAGCTGG-------------------------------------------
------------------------------------------------------------
------------------------------------------------------------
------------------------------------------------------------
------------------------------------------------------------
------------------------------------------------------------
------------------------------------------------------------
------------------------------------------------------------
--------------------------------------------
>Inocybe_carissima_STU:SMNSSTUF0901728_T_Germany
CATTAT-----CGAAT--AAAC-----TTGAACAGG-CTG----TTGCTGGTCCTCC-TC
-CCT-----GGAGG---CATGTGCACG---CT--TG-TCATCTTTAT-------CATTTC
T-CCAA-C----TGTGCACATA----TTGTA--GA--CCTGG------------------
----A-------GCT---TT--------TGG------------AATT-----C-G-----
----TT---------CCGAG-TT-GGGAC-TGCTG-C-GCTTCATTTTCA-----AAGAG
----GTCA-GC--TTT------TCC-TT-----------GTAT--TTTTC-AGG-TCTAT
GTTCA----TTTC---GTCAC----AACCC-CTGT-AAAATGT-----GTTTAGAATGGT
TGAATCA---------------TAATAA-------AAGT-T---T--ATAC---AACTTT
CAGCAACGG-ATCTCTTGG---CTCTCGCATCGATGAAGAACGCAGCGAAATGCGATAAG
TAATGTGAA-TTGCAGAATTCAGTGA---ATCATCGA-----ATCTTTGAAC--------
----------GCATC----T-----TGCGCT-----CCTTGGT---ATTCCGAGG-----
------------AGCATGCC-------------------------------TGTTTGAG-
TGT---CAT------TTAACT--TCTCAA-C----CGCGTCGAT----------TCC---
GA--TGTGGC--TTGGA-T--GTGGGGGT---TTTTTCTTTTGCAGG-C-----------
------CTCTGA-------A-----TGAG------GTC-GG-----------CTCC-CCT
G--AAWTGCATT---AGTG---GTA-T-----CTG-AGCAGA-----ACT-ACTRT-ACC
ATCAGGTG-TGA-TAA---GT----TATCTA-TG-CCT----TTGGTG-----TG-CTGC
AT-GAACA-----GATTGTGC--T-GC--TT----CTAA-CG------------------
---CAAAAACATATTTG------------ACCAACT--TGACCTCAAATCAGGTAGGACT
ACCCGCTGAACTTAA-------GCATATCAATA-AGCGGAGGAAAAG--AAACTAACAAG
GATTC------CCCTAGTAACTGCGAGTGAAGCGGGAAAAGCTCAAATTTGAAATCTGGC
GGTCC----TTG-ACTGTCCGAGTTGTAATCTAGAGAAGTG-TTACCTGTGCT-GGACC-
GTGTAAAAGTCTTCTGGAATGAAGCATCACAGAGGGTGAGAATCCCGTC-TTTGACAC-G
GACTG----CC-TGTACATTAT-GGTG-CGCTCTCGAAGAGTCGAGTTGTTTGGGAATGC
AGCTCAAAATGGGTGGTAAATGCCATCTAAAGCTAAATATTGGCGAGAGACCGATAGCGA
ACAAGTACCGTGAGGGAAAGATGAAAAGAACTTTGGAAAGAGAGTTAAACAGTACGTGAA
ATTGCTGAAAGGGAAACGCTTGAAGTCAGTCGCGTCGGCTAGAAATCAGCC-TTGCTTTT
GCTTGGTGTATTTTCTGG------TTT-TGACGGGTCAGCATCAATTTTGACCATTGGAT
AAAGTC--GTCGGGAA--TGTGGCATC-----TTTGGATGTGTTATAGCCCTTCGTC-GC
ATACAGTGGTTGGGATTGAGGAACTCAGCA-CG---CC----GCAA---GGCC--GGGT-
----CTCGACC-ACG----TT-CGTGCTTAGGAT-GCTGGCATAATGGCTTTAATCGACC
CGTCTTGAAACACGGACCAAGGAGTCTAACATGCCTGCGAGTGTTTGGGTGG-AAAACCC
ATG-CGCGCAATGAAAGTGAAA---GTTGAGAT----CCCTCTCT--GG-GGAGCATTGA
CGCCCGGACCAGACCTT-TTGCGAAG-GATCCGCGGTAGAGCATGTATGTTGGGACCCGA
AAGATGGTGAACTATGCCTGAATAGGGTGAAGCCAGAGGAAACTCTGGTGGAGGCTCGTA
GCGATTCTGACGTGCAAATCGATCGTCAAATTTGGGTATAGGGGCGAAAGACTAATCGAA
CCATC--TAGTAGCTGG-------------------------------------------
------------------------------------------------------------
------------------------------------------------------------
------------------------------------------------------------
------------------------------------------------------------
------------------------------------------------------------
------------------------------------------------------------
------------------------------------------------------------
--------------------------------------------
>Inocybe_carissima_WY377_China
CATTAT-----CGAAT--AAAC-----TTGAACAGG-CTG----TTGCTGGTCCTCC-TC
-CCT-----GGAGG---CATGTGCACG---CT--TG-TCATCTTTAT-------CATTTC
T-CCAA-C----TGTGCACATA----TTGTA--GA--CCTGG------------------
----A-------GCT---TT--------TGG------------AATT-----C-G-----
----TT---------CCGAG-TT-GGGAC-TGCTG-C-GCTTCATTTTCA-----AAGAG
----GTCG-GC--TTT------TCC-TT-----------GTAT--TTTTC-AGG-TCTAT
GTTCA----TTTC---GTCAC----AACCC-CTGT-AAAATGT-----GTTTAGAATGGT
TGAATCA---------------TAATAA-------AAGT-T---T--ATAC---AACTTT
CAGCAACGG-ATCTCTTGG---CTCTCGCATCGATGAAGAACGCAGCGAAATGCGATAAG
TAATGTGAA-TTGCAGAATTCAGTGA---ATCATCGA-----ATCTTTGAAC--------
----------GCATC----T-----TGCGCT-----CCTTGGT---ATTCCGAGG-----
------------AGCATGCC-------------------------------TGTTTGAG-
TGT---CAT------TTAACT--TCTCAA-C----CGCGTCGAT----------TCC---
GA--TGTGGC--TTGGA-T--GTGGGGGT---TTTTTCTTTTGCAGG-C-----------
------CTCTGA-------A-----TGAG------GTC-GG-----------CTCC-CCT
G--AAATGCATT---AGTG---GTA-T-----CTG-AGCAGA-----ACT-ACTGT-ACC
ATCAGGTG-TGA-TAA---GT----TATCTA-TG-CCT----TTGGTG-----TG-CTGC
AT-GAACA-----GATTGTGC--T-GC--TT----CTAA-TG------------------
---CAAAAACATATTTG------------ACCAACT--TGACCTCAAATCAGGTAGGACT
ACCCGCTGAACTTAA-------GC--------------------------------CAAG
GATTC------CCCTAGTAACTGCGAGTGAAGCGGGAAAAGCTCAAATTTGAAATCTGGC
GGTCC----TTG-ACTGTCCGAGTTGTAATCTAGAGAAGTG-TTACCTGTGCT-GGACC-
GTGTAAAAGTCTTCTGGAATGTAGCATCACAGAGGGTGAGAATCCCGTC-TTTGACAC-G
GACTG----CC-TGTACATTAT-GGTG-CGCTCTCGAAGAGTCGAGTTGTTTGGGAATGC
AGCTCAAAATGGGTGGTAAATGCCATCTAAAGCTAAATATTGGCGAGAGACCGATAGCGA
ACAAGTACCGTGAGGGAAAGATGAAAAGAACTTTGGAAAGAGAGTTAAACAGTACGTGAA
ATTGCTGAAAGGGAAACGCTTGAAGTCAGTCGCGTCGGCTAGAAATCAGCC-TTGCTTTT
GCTTGGTGTATTTTCTGG------TTT-TGACGGGTCAGCATCAATTTTGACCATTGGAT
AAAGTC--GTCGGGAA--TGTGGCATC-----TTTGGATGTGTTATAGCCCTTCGTC-GC
ATACAGTGGTTGGGATTGAGGAACTCAGCA-CG---CC----GCAA---GGCC--GGGT-
----CTCGACC-ACG----TT-CGTGCTTAGGAT-GCTGGCATAATGGCTTTAATCGACC
CGTCTTGAAACACGGACCAAGGAGTCTAACATGCCTGCGAGTGTTTGGGTGG-AAAACCC
ATG-CGCGCAATGAAAGTGAAA---GTTGAGAT----CCCTCTCT--GG-GGAGCATTGA
CGCCCGGACCAGACCTT-TTGCGAAG-GATCCGCGGTAGAGCATGTATGTTGGGACCCGA
AAGATGGTGAACTATGCCTGAATAGGGTGAAGCCAGAGGAAACTCTGGTGGAGGCTCGTA
GCGATTCTGACGTGCAAATCGATCGTCAAATTTGGGTATAGGGGCGAAAGACTAATCGAA
CCATC--TAGTAGCTGG-------------------------------------------
------------------------------------------------------------
------------------------------------------------------------
------------------------------------------------------------
------------------------------------------------------------
------------------------------------------------------------
------------------------------------------------------------
------------------------------------------------------------
--------------------------------------------
>Inocybe_carissima_UBA23050_Mongolia
CATTAT-----CGAAT--AAAC-----TTGAACAGG-CTG----TTGCTGGTCCTCC-TT
-CCT-----GGAGG---CATGTGCACG---CT--TG-TCATCTTTAT-------CATTTC
T-CCAA-C----TGTGCACATA----TTGTA--GA--CCTGG------------------
----A-------GCT---TT--------TGG------------AATT-----C-G-----
----TT---------CCGAG-TTTGGGAC-TGCTG-C-GCTTCATTTTCA-----AGA-G
----GTCG-GC--TTT------TCC-TT-----------GTAT--TTTTC-AGG-TCTAT
GTTCA----TTTC---GTCAC----AACCC-CTGTAAAAATGT-----GTTTAGAATGGT
TGAATCA---------------TAATAA-------AAGT-T---T--ATAC---AACTTT
CAGCAACGG-ATCTCTTGG---CTCTCGCATCGATGAAGAACGCAGCGAAATGCGATAAG
TAATGTGAA-TTGCAGAATTCAGTGA---ATCATCGA-----ATCTTTGAAC--------
----------GCATC----T-----TGCGCT-----CCTTGGT---ATTCCGAGG-----
------------AGCATGCC-------------------------------TGTTTGAG-
TGT---CAT------TTAACT--TCTCAA-C----CGCGTCGAT----------TCC---
GA--TGTGGC--TTGGA-T--GTGGGGGT---TTTTTCTTTTGCAGG-C-----------
------CTCTGA-------A-----TGAG------GTC-GG-----------CTCC-CCT
G--AAATGCATT---AGTG---GTA-T-----CTG-AGCAGA-----ACT-ACTGT-ACC
ATCAGGTG-TGA-TAA---GT----TATCTA-TG-CCT----TTGGTG-----TG-CTGC
AT-GAACA-----GATTGTGC--T-GC--TT----CTAA---------------------
------------------------------------------CGCAAA------------
-------------AA---------------------------------------------
-------------------------------------------CATATTTGA--------
------------------------------------------------------------
------------------------------------------------------------
------------------------------------------------------------
------------------------------------------------------------
------------------------------------------------------------
------------------------------------------------------------
------------------------------------------------------------
------------------------------------------------------------
------------------------------------CC----------------------
------------------------------------------------------------
------------------------------------------------------------
------------------------------------------------------------
------------------------------------------------------------
---------AACT-----------------------------------------------
------------------------------------------------------------
------------------------------------------------------------
------------------------------------------------------------
------------------------------------------------------------
------------------------------------------------------------
------------------------------------------------------------
------------------------------------------------------------
------------------------------------------------------------
------------------------------------------------------------
--------------------------------------------
>Inocybe_sindonia_STU:SMNSSTUF0901627_T_Germany
CATTAT-----CGAAT--AAAC-----TTGAGCATG-CTG---TTTGCTGG-CCCCT-GC
-CCT------GGGG---TATGTGCACG---CT--TG-T--TCTTTGT-------TATTTC
T-CCAACC----TGTGCACATT----TTGTA--GAC-CCTGG------------------
----A-------GAT---TTT------ATGA------------ATTT-----T-G-----
----AT---------TCGAT-TC-GGGAC-TGCTGAT-GCTTCCCTTTGT-----TGAAG
-----CCG-GC--TTT------GCC-TT-----------GCA---CCTCC-AGG-TCTAT
G-TCA----TTTT----TCAC----AACCT-CTT-----TTTA-----AAAAAACAT-GT
TTGGAAA---------------AAATAT-------AAAT-GAAAT--ATAC---AACTTT
CAGCAACGG-ATCTCTTGG---CTCTCGCATCGATGAAGAACGCAGCGAAATGCGATAAG
TAATGTGAA-TTGCAGAATTCAGTGA---ATCATCGA-----ATCTTTGAAC--------
----------GCATC----T-----TGCGCT-----CCTTGGT---ATTCCGAGG-----
------------AGCATGCC-------------------------------TGTTTGAG-
TGT---CAT------TTAACT--TCTCAA-C----CACATCAGAT---GT-ATTTTT---
GA--TGTGGC--TTGGA-T--TTGGGGG--------TCGTTTGCAGG-C-TTTT------
------CTGTGA-------AA--AGAAAG------GTC-GG-----------CTCC-CCT
G--AAAAGTATT---AGTG---GTA-T-----CTG-AGCT-------ACT-GC--T-AT-
---AGGTG-TGA-TAA----T----TATCTA-TG-CCT----TTGGTA-----TG-CTGC
ATGAAACA-----GATTGCGC--T-GC--TT---ATTAA-CT------------------
----------GAACTTG------------ATAAATT--TGACCTCAAATCAGGTAGGACT
ACCCGCTGAACTTAA-------GCATATCAATA-AGCGGAGGAAAAG--AAACTAACAAG
GATTC------CCCTAGTAACTGCGAGTGAAGCGGGAAGAGCTCAAATTTGAAATCTGGC
GGTTC----TTGAACTGTCCGAGTTGTAATCTAGAGAAGTG-TTACCTGTGCT-GGACC-
GTGTACAAGTCTCCTGGAATGGAGCATCACAGAGGGTGAGAATCCCGTC-TTTGACAC-G
GACTA----CC-TGTGCGATAT-GGTG-CGCTCTCGAAGAGTCGAGTTGTTTGGGAATGC
AGCTCAAAATGGGTGGTAAATGCCATCTAAAGCTAAATATTGGCGAGAGACCGATAGCGA
ACAAGTACCGTGAGGGAAAGATGAAAAGAACTTTGGAAAGAGAGTTAAACAGTACGTGAA
ATTGCTGAAAGGGAAACGCTTGAAGTCAGTCACGTCGGCTAGAAATCAACC-TTGCTTTT
GCTTGGTGTACTTTCTGG------T---TGATGGGTCAGCATCAATTTTGACCATCGGAT
AAAGTC--ATTGGGAA--TGTGGCATC-----TTCGGATGTGTTATAGCCCRTTGTC-GC
ATACGTTGGTTGGGATTGAGGAACTCAGCA-CG---CC----GCAA---GGCCGGGGGTC
T---TTC--CCTACG----TT-CGTGCTTAGGAT-GCTGGCATAATGGCTTTAATCGACC
CGTCTTGAAACACGGACCAAGGAGTCTAACATGCCTGCGAGTGTTTGGGTGG-AAAACCC
ATG-CGCGCAATGAAAGTGAAA---GTTGAGAT----CCCTTTCT--GG-GGAGCATTGA
CGCCCGGACCAGAGCTT-TTGTGACG-GATCCGCGGTAGAGCATGTATGTTGGGACCCGA
AAGATGGTGAACTATGCCTGAATAGGGTGAAGCCAGAGGAAACTCTGGTGGAGGCTCGTA
GCGATTCTGACGTGCAAATCGATCGTCAAATTTGGGTATAGGGGCGAAAGACTAATCGAA
CCATC--TAGTAGCTGG-------------------------------------------
------------------------------------------------------------
------------------------------------------------------------
------------------------------------------------------------
------------------------------------------------------------
------------------------------------------------------------
------------------------------------------------------------
------------------------------------------------------------
--------------------------------------------
>Inocybe_sp._EL4421_Norway
CATTAT-----CGAAT-AAAAC-----TTGAACAGG-TTG----TTGCTGG-C-CC--TC
-CTT------TGGG---CATGTGCACG---CT--TG-TCATTTTTAT-T---TTCATTTC
T-CC-T-C----TGTGCACCAA----CTGTA--GG--TCTGG------------------
----A-------GTT---TTT-------TGA------------AACT----GC-T-TTAG
----TT---------TCGA--TTGAGGAC-TGCTG-------------------------
----TTCA-GC--TTT------GCC-TT-----------GCA---TCTCC-AGG-TCTAT
G-TTC----TTT-------AC----AATCT-CTC----AATGT-----GTTTGGAAT-GT
CGAATTG---------------ATGTG---------AAT----AC--ATAC---AACTTT
CAGCAACGG-ATCTCTTGG---CTCTCGCATCGATGAAGAACGCAGCGAAATGCGATAAG
TAATGTGAA-TTGCAGAATTCAGTGA---ATCATCGA-----ATCTTTGAAC--------
----------GCATC----T-----TGCGCT-----CCTTGGT---ATTCCGAGG-----
------------AGCATGCC-------------------------------TGTTTGAG-
TGT---CA-------TAAAGT--TCTCAA-C----CACATTGATT----T-GCTTCT---
GA--TGTGGA--TTGGA-C--ATGGGAA---------TTTTTGCAGG-C-CTC-------
------TTCAAA--------------GAG------GTC-TG-----------CTTT-CCT
G--AAATAGATT---AGTG---GTA-T-----CTG-AGCAGAG---ACTT-AC--T-AC-
---GGGTG-TGA-TAA---AT----CATCTA-TG-CCTAT--TTTGTAGAA--TG-CTGC
A----AC---------AGGAC--T-GC--TT----C-AA-AA------------------
--------TCTCATTTG---------TTGACCAATT--TGACCTCAAATCAGGTAGGACT
ACCCGCTGAACTTAA-------GCATATCAATA-AGCGGAGGAAAAG--AAACTAACAAG
GATTC------CCCTAGTAACTGCGAGTGAAGCGGGAAAAGCTCAAATTTGAAATCTGGC
GGTTT----TTG-ACCGTCCGAGTTGTAATCTAGAGAAGTG-TTACCCGTGCT-GGACT-
GTGTAAAAGTCTCCTGGAATGGGGCATCATAGAGGGTGAGAATCCCGTC-TTTGACAC-G
GACTG----CC-AGTGCGCTGTGGGTG-TGCTCTCAAAGAGTCGAGTTGTTTGGGAATGC
AGCTCAAAATGGGTGGTAAATGCCATCTAAAGCTAAATATTGGCGAGAGACCGATAGCGA
ACAAGTACCGTGAGGGAAAGATGAAAAGAACTTTGGAAAGAGAGTTAAACAGTACGTGAA
ATTGCTGAAAGGGA----------------------------------------------
------------------------------------------------------------
------------------------------------------------------------
------------------------------------------------------------
------------------------------------------------------------
------------------------------------------------------------
------------------------------------------------------------
------------------------------------------------------------
------------------------------------------------------------
------------------------------------------------------------
------------------------------------------------------------
------------------------------------------------------------
------------------------------------------------------------
------------------------------------------------------------
------------------------------------------------------------
------------------------------------------------------------
------------------------------------------------------------
------------------------------------------------------------
--------------------------------------------
>Inocybe_sp._EL20316_Sweden
CATTAT-----CGAAT-AAAAC-----TTGAACAGG-TTG----TTGCTGG-C-CC--TC
-CTT------TGGG---CATGTGCACG---CT--TG-TCATTTTTAT-T---TTCATTTC
T-CC-T-C----TGTGCACCAA----CTGTA--GG--TCTGG------------------
----A-------GTT---TTT-------TGA------------AACT----GC-T-TTAG
----TT---------TYGA--TTGAGGAC-TGCTG-------------------------
----TTCA-GC--TTT------GCC-TT-----------GCA---TCTCC-AGG-TCTAT
G-TTC----TTT-------AC----AATCT-CTC----AATGT-----GTTTGGAAT-GT
CGAATTG---------------ATGTG---------AAT----AC--ATAC---AACTTT
CAGCAACGG-ATCTCTTGG---CTCTCGCATCGATGAAGAACGCAGCGAAATGCGATAAG
TAATGTGAA-TTGCAGAATTCAGTGA---ATCATCGA-----ATCTTTGAAC--------
----------GCATC----T-----TGCGCT-----CCTTGGT---ATTCCGAGG-----
------------AGCATGCC-------------------------------TGTTTGAG-
TGT---CA-------TAAAGT--TCTCAA-C----CACATTGATT----T-GCTTCT---
GA--TGTGGA--TTGGA-C--ATGGGAA---------TTTTTGCAGG-C-CTC-------
------TTCAAA--------------GAG------GTC-TG-----------CTTT-CCT
G--AAATAGATT---AGTG---GTA-T-----CTG-AGCAGAG---ACTT-AC--T-AC-
---GGGTG-TGA-TAA---AT----CATCTA-TG-CCTAT--TTTGTAGAA--TG-CTGC
A----AC---------AGGAC--T-GC--TT----C-AA-AA------------------
--------TCTCATTTG---------TTGACCAATT--TGACCTCAAATCAGGTAGGACT
ACCCGCTGAACTTAA-------GCATATCAATA-AGCGGAGGAAAAG--AAACTAACAAG
GATTC------CCCTAGTAACTGCGAGTGAAGCGGGAAAAGCTCAAATTTGAAATCTGGC
GGTTT----TTG-ACCGTCCGAGTTGTAATCTAGAGAAGTG-TTACCCGTGCT-GGACT-
GTGTAAAAGTCTCCTGGAATGGGGCATCATAGAGGGTGAGAATCCCGTC-TTTGACAC-G
GACTG----CC-AGTGCGCTGTGGGTG-TGCTCTCAAAGAGTCGAGTTGTTTGGGAATGC
AGCTCAAAATGGGTGGTAAATGCCATCTAAAGCTAAATATTGGCGAGAGACCGATAGCGA
ACAAGTACCGTGAGGGAAAGATGAAAAGAACTTTGGAAAGAGAGTTAAACAGTACGTGAA
ATTGCTGAAA--------------------------------------------------
------------------------------------------------------------
------------------------------------------------------------
------------------------------------------------------------
------------------------------------------------------------
------------------------------------------------------------
------------------------------------------------------------
------------------------------------------------------------
------------------------------------------------------------
------------------------------------------------------------
------------------------------------------------------------
------------------------------------------------------------
------------------------------------------------------------
------------------------------------------------------------
------------------------------------------------------------
------------------------------------------------------------
------------------------------------------------------------
------------------------------------------------------------
--------------------------------------------
>Inocybe_bidumensis_EL16818_T_Sweden
CATTAT-----CGAAT-AAAAC-----TTGAACAGG-TTG----TTGCTGG-C-CC--TC
-CTT------TGGG---CATGTGCACG---CT--TG-TCATTTTTAT-T---TTCATTTC
T-CC-T-C----TGTGCACCAA----CTGTA--GG--TCTGG------------------
----A-------GTT---TTT-------TGA------------AACT----GC-T-TTAG
----TT---------TCGA--TTGAGGAC-TGCTG-------------------------
----TTCA-GC--TTT------GCC-TT-----------GCA---TCTCC-AGG-TCTAT
G-TTC----TTT-------AC----AATCT-CTC----AATGT-----GTTTGGAAT-GT
CGAATTG---------------ATGTG---------AAT----AC--ATAC---AACTTT
CAGCAACGG-ATCTCTTGG---CTCTCGCATCGATGAAGAACGCAGCGAAATGCGATAAG
TAATGTGAA-TTGCAGAATTCAGTGA---ATCATCGA-----ATCTTTGAAC--------
----------GCATC----T-----TGTGCT-----CCTTGGT---ATTCCGAGG-----
------------AGCATGCC-------------------------------TGTTTGAG-
TGT---CA-------TAAAGT--TCTCAA-C----CACATTGATT----T-GCTTCT---
GA--TGTGGA--TTGGA-C--ATGGGAA---------TTTTTGCAGG-C-CTC-------
------TTCAAA--------------GAG------GTC-TG-----------CTTT-CCT
G--AAATAGATT---AGTG---GTA-T-----CTG-AGCAGAG---ACTT-AC--T-AC-
---GGGTG-TGA-TAA---AT----CATCTA-TG-CCTAT--TTTGTAGAA--TG-CTGC
A----AC---------AGGAC--T-GC--TT----C-AA-AA------------------
--------TCTCATTTG---------TTGACCAATT--TGACCTCAAATCAGGTAGGACT
ACCCGCTGAACTTAA-------GCATATCAATA-AGCGGAGGAAAAG--AAACTAACAAG
GATTC------CCCTAGTAACTGCGAGTGAAGCGGGAAAAGCTCAAATTTGAAATCTGGC
GGTTT----TTG-ACCGTCCGAGTTGTAATCTAGAGAAGTG-TTACCCGTGCT-GGACT-
GTGTAAAAGTCTCCTGGAATGGGGCATCATAGAGGGTGAGAATCCCGTC-TTTGACAC-G
GACTG----CC-AGTGCGCTGTGGGTG-TGCTCTCAAAGAGTCGAGTTGTTTGGGAATGC
AGCTCAAAATGGGTGGTAAATGCCATCTAAAGCTAAATATTGGCGAGAGACCGATAGCGA
ACAAGTACCGTGAGGGAAAGATGAAAAGAACTTTGGAAAGAGAGTTAAACAGTACGTGAA
ATTGCTGAAAGGGAAACGCTTGAAGTCAGTCGCGTCGGCAGGAAATCAGCC-TTGCTTTT
GCTTGGTGTACTTTCCTG------TCT-TGACGGGTCAGCATCAATCTTGACCATTGGAT
AAAGTC--TGTGGGAA--TGTGGCATC----TCTTGGATGTGTTATAGCCCATGGTC-GC
ATACGGTGGTTGGGATTGAGGAACTCAGCA-CG--CCC----GCAA--GGGAC--GGGT-
----CTTGACC-ACGT---TTTCGTGCTTAGGAT-GCTGGCATAATGGCTTTAATCGACC
CGTCTTGAAACACGGACCAAGGAGTCTAACATGCCTGCGAGTGTTTGGGTGGAAAAACCC
ATG-CGCGCAATGAAAGTGAAA---GTTGAGAT----CTCTGTCAAAGG-AGAGCATTGA
CGCCCAGACCAGACCTT-TTGTGACG-GATCTGCGGTAGAGCATGTGTGTTGGGACCCGA
AAGATGGTGAACTATGCCTGAATAGGGTGAAGCCAGAGGAAACTCTGGTGGAGGCTCGTA
GCGATTCTGACGTGCAAATCGA--------------------------------------
------------------------------------------------------------
------------------------------------------------------------
------------------------------------------------------------
------------------------------------------------------------
------------------------------------------------------------
------------------------------------------------------------
------------------------------------------------------------
------------------------------------------------------------
--------------------------------------------
>Inocybe_sp._EL17716_Sweden
CATTAT-----CGAAT-AAAAC-----TTGAACAGG-TTG----TTGCTGG-C-CC--TC
-CTT------TGGG---CATGTGCACG---CT--TG-TCATTTTTAT-T---TTCATTTC
T-CC-T-C----TGTGCACCAA----CTGTA--GG--TCTGG------------------
----A-------GTT---TTT-------TGA------------AACT----GC-T-TTAG
----TT---------TCGA--TTGAGGAC-TGCTG-------------------------
----TTCA-GC--TTT------GCC-TT-----------GCA---TCTCC-AGG-TCTAT
G-TTC----TTT-------AC----AATCT-CTC----AATGT-----GTTTGGAAT-GT
CGAATTG---------------ATGTG---------AAT----AC--ATAC---AACTTT
CAGCAACGG-ATCTCTTGG---CTCTCGCATCGATGAAGAACGCAGCGAAATGCGATAAG
TAATGTGAA-TTGCAGAATTCAGTGA---ATCATCGA-----ATCTTTGAAC--------
----------GCATC----T-----TGCGCT-----CCTTGGT---ATTCCGAGG-----
------------AGCATGCC-------------------------------TGTTTGAG-
TGT---CA-------TAAAGT--TCTCAA-C----CACATTGATT----T-GCTTCT---
GA--TGTGGA--TTGGA-C--ATGGGAA---------TTTTTGCAGG-C-CTC-------
------TTCAAA--------------GAG------GTC-TG-----------CTTT-CCT
G--AAATAGATT---AGTG---GTA-T-----CTG-AGCAGAG---ACTT-AC--T-AC-
---GGGTG-TGA-TAA---AT----CATCTA-TG-CCTAT--TTTGTAGAA--TG-CTGC
A----AC---------AGGAC--T-GC--TT----C-TA-AA------------------
--------TCTCACTTG---------TTGACCAATT--TGACCTCAAATCAGGTAGGACT
ACCCGCTGAACTTAA-------GCATATCAATA-AGCGGAGGAAAAG--AAACTAACAAG
GATTC------CCCTAGTAACTGCGAGTGAAGCGGGAAAAGCTCAAATTTGAAATCTGGC
GGTTT----TTG-ACCGTCCGAGTTGTAATCTAGAGAAGTG-TTACCCGTGCT-GGACT-
GTGTAAAAGTCTCCTGGAATGGGGCATCATAGAGGGTGAGAATCCCGTC-TTTGACAC-G
GACTG----CC-AGTGCGCTGTGGGTG-TGCTCTCAAAGAGTCGAGTTGTTTGGGAATGC
AGCTCAAAATGGGTGGTAAATGCCATCTAAAGCTAAATATTGGCGAGAGACCGATAGCGA
ACAAGTACCGTGAGGGAAAGATGAAAAGAACTTTGGAAAGAGAGTTAAACAGTACGTGAA
ATTGCTGAAAGGGAAACGCTTGAAGTCAGTCGCGTCGGCAGGAAATCAGCC-TTGCTTTT
GCTTGGTGTACTTTCCTG------TCT-TGACGGGTCAGCATCAATCTTGACCATTGGAT
AAAGTC--TGTGGGAA--TGTGGCATC----TCTTGGATGTGTTATAGCCCATGGTC-GC
ATACGGTGGTTGGGATTGAGGAACTCAGCA-CG--CCC----GCAA--GGGAC--GGGT-
----CTTGACC-ACGT---TTTCGTGCTTAGGAT-GCTGGCATAATGGCTTTAATCGACC
CGTCTTGAAACACGGACCAAGGAGTCTAACATGCCTGCGAGTGTTTGGGTGGAAAAACCC
ATG-CGCGCAATGAAAGTGAAA---GTTGAGAT----CTCTGTCAAAGG-AGAGCATTGA
CGCCCAGACCAGACCTT-TTGTGACG-GATCTGCGGTAGAGCATGTGTGTTGGGACCCGA
AAGATGGTGAACTATGCCTGAATAGGGTGAAGCCAGAGGAAACTCTGGTGGAGGCTCGTA
GCGATTCTGACGTGCAAATCGA--------------------------------------
------------------------------------------------------------
------------------------------------------------------------
------------------------------------------------------------
------------------------------------------------------------
------------------------------------------------------------
------------------------------------------------------------
------------------------------------------------------------
------------------------------------------------------------
--------------------------------------------
>Inocybe_subrimosa_AH_44474_Spain
-------------AAT-AAAAC-----TTGAACAGG-TTG----TTGCTGG-C-----TC
-ATT-----TTGGG---CATGTGCACG---CT--TG-TCATTTTTAT---------TTTC
T-CC-T-C----TGTGCATCAA----CTGTA--GG--TCTGG------------------
----AGTTT--TGTT---TTT-------TGA------------AATC----AC-T-TTGG
----TT---------TCGA--TTGAGGAC-TGCTA-------------------------
-----TCA-GC--TTT------GCC-TT-----------GCA---TCTCC-AGG-TCTAT
G-TTC----TTT-------AC----AATCT-CTC----AATGT-----GTTTTGAAT-GT
CGAATTG---------------ATGTGT-------AAAT----AC--ATAC---AACTTT
CAGCAACGG-ATCTCTTGG---CTCTCGCATCGATGAAGAACGCAGCGAAATGCGATAAG
TAATGTGAA-TTGCAGAATTCAGTGA---ATCATCGA-----ATCTTTGAAC--------
----------GCATC----T-----TGCGCT-----CCTTGGT---ATTCCGAGG-----
------------AGCATGCC-------------------------------TGTTTGAG-
TGT---CA-------TAATGT--TCTCAA-C----CACATTGATT----T-GCTTCT---
GA--TGTGGA--TTGGA-C--ATGGGAA---------TTTTTGCAGG-C-CT--------
------TTCAAA-------G-------AG------GTC-TG-----------CTTT-CCT
G--AAATAGATT---AGTG---GTA-T-----CTG-AGCAGAG---ACTT-AC--T-AC-
---GGGTG-TGA-TAA---AC----CATCTA-TG-CCTA---TTTGTAGAA--TG-CTGC
G----AC---------AGGAC--T-GC--TT-----------------------------
-----------CTTTTG---------TTGACAAATT--TGACCTCAAATCAGGTAGGACT
ACCCGCTGAACTTAA---------ATATCAATCCAGCGAGAGAAAAG--AAACTAACAAG
GATTC------CCCTAGTAACTGCGAGTGAAGCGGGAAAAGCTCAAATTTGAAATCTGGT
GGTTT----TTG-ACCGTCCGAGTTGTAATCTAGAGAAGTG-TTACCCGTGCT-GGACT-
GTGTAAAAGTCTCCTGGAATGGGGCATCATAGAGGGTGAGAATCCCGTC-TTTGACAC-G
GACTG----CC-AGTGCACTGTGGGTG-TGCTCTCAAAGAGTCGAGTTGTTTGGGAATGC
AGCTCAAAATGGGTGGTAAATGCCATCTAAAGCTAAATATTGGCGAGAGACCGATAGCGA
ACAAGTACCGTGAGGGAAAGATGAAAAGAACTTTGGAAAGAGAGTTAAACAGTACGTGAA
ATTGCTGAAAGGGAAACGCTTGAAGTCAGTCGCGTCGGCAGGAAATCAGCC-TTGCTTTT
GCTTGGTGTACTTTCCTG------TCT-TGACGGGTCAGCATCAATCTTGACCATTGGAT
AAAGTC--TGTGGGAA--TGTGGCATC----TCTTGGATGTGTTATAGCCCATGGTC-GC
ATACGGTGGTTGGGATTGAGGAACTCAGCA-CG--CCC----GCAA--GGGAT--GGGT-
----TTCGACC-ACGT---TTTCGTGCTTAGGAT-GCTGGCATAATGGCTTTAATCGACC
CGTCTTGAAACACGGACCAAGGAGTCTAACATGCCTGCGAGTGTTTGGGTGGAAAAACCC
ATG-CGCGCAATGAAAGTGAAA---GTTGAGAT----CTCTGTCAAAGG-AGAGCATTGA
CGCCCAGACCAGACCTT-TTGTGACG-GATCTGCGGTAGAGCATGTGTGTTGGGACCCGA
AAGATGGTGAACTATGCCTGAATAGGGTGAAGCCAGAGGAAACTCTGGTGGAGGCTCGTA
GCGATTCTGACGTGCAAATCGA--------------------------------------
------------------------------------------------------------
------------------------------------------------------------
------------------------------------------------------------
------------------------------------------------------------
------------------------------------------------------------
------------------------------------------------------------
------------------------------------------------------------
------------------------------------------------------------
--------------------------------------------
>Inocybe_obtusiuscula_EL10712_Sweden
CATTAT-----TGAAT-AAAAC-----TTGAACAGG-TTG----TTGCTGG-C-TC--TT
-TTT------TGGG---CATGTGCACG---CT--TG-TCATTTTTGTAT---TTCATTTC
T-CC-T-C----TGTGCACCAA----CTGTAG-GG--TCTGG------------------
----A-------GTT---TTT-------TGA------------AATC----AA-T-TTGT
TGA-TT---------TCGAT-TTGAGGAC-TGCTG-T--CT-------------------
----GTCG-GC--TTT------GCC-TT-----------GCAT--TCTCC-AGGTTCTAT
G-TTA----TTT-------AC----AATCT-CTC----AATAT-----GTCTGGAAT-GT
CGAATTG---------------ATGTAT-------AAAT----AT--ATAC---AACTTT
CAGCAACGG-ATCTCTTGG---CTCTCGCATCGATGAAGAACGCAGCGAAATGCGATAAG
TAATGTGAA-TTGCAGAATTCAGTGA---ATCATCGA-----ATCTTTGAAC--------
----------GCATC----T-----TGCGCT-----CCTTGGT---ATTCCGAGG-----
------------AGCATGCC-------------------------------TGTTTGAG-
TGT---CA-------TGAAGT--TCTCAA-C----CACATTGATT----T-GCTTCT---
GA--TGTGGA--TTGGA-T--ATGGGGA---------TTTTTGCAGG-C-CT--------
------TTTTAA-------G-----AGAG------GTC-TG-----------CTTT-CCT
G--AAATATATT---AGTG---GTA-T-----CTG-AGCAGAG---ACTT-AC--T-AC-
---GGGTG-TGA-TAA---AT----CATCTA-TG-CCTA---TTTGTAGAA--TG-CTGC
A----AC---------AGGAC--T-GC--TT----CAAA-AA------------------
--------ACTCATTTG---------TTGACCAGTT--TGACCTCAAATCAGGTAGGACT
ACCCGCTGAACTTAA-------GCATATCAATA-AGCGGAGGAAAAG--AAACTAACAAG
GATTC------CCCTAGTAACTGCGAGTGAAGCGGGAAAAGCTCAAATTTGAAATCTGGC
GGTTT----TTG-ACCGTCCGAGTTGTAATCTAGAGAAGTG-TTACCCGTGCT-GGACT-
GTGTAAAAGTCTCCTGGAATGGGGCATCATAGAGGGTGAGAATCCCGTC-TTTGACAC-G
GACTG----CC-AGTGCACTGTGGGTG-TGCTCTCAAAGAGTCGAGTTGTTTGGGAATGC
AGCTCAAAATGGGTGGTAAATGCCATCTAAAGCTAAATATTGGCGAGAGACCGATAGCGA
ACAAGTACCGTGAGGGAAAGATGAAAAGAACTTTGGAAAGAGAGTTAAACAGTACGTGAA
ATTGCTGAAAGGGAAACGCTTGAAGTCAGTCGCGTCGGCAGGAAATCAGCC-TTGCTTTT
GCTTGGTGTACTTTCCTG------TCT-TGACGGGTCAGCATCAATCTTGACCATTGGAT
AAAGTC--TGTGGGAA--TGTGGCATC----TCTTGGATGTGTTATAGCCCATGGTC-GC
ATACGGTGGTTGGGATTGAGGAACTCAGCA-CG--CCC----GCAA--GGGAC--GGGT-
----TTCGACC-ACGT---TTTCGTGCTTAGGAT-GCTGGCATAATGGCTTTAATCGACC
CGTCTTGAAACACGGACCAAGGAGTCTAACATGCCTGCGAGTGTTTGGGTGGAAAAACCC
ATG-CGCGCAATGAAAGTGAAA---GTTGAGAT----CTCTGTCAAAGG-AGAGCATTGA
CGCCCAGACCAGACCTT-CTGTGACG-GATCTGCGGTAGAGCATGTGTGTTGGGACCCGA
AAGATGGTGAACTATGCCTGAATAGGGTGAAGCCAGAGGAAACTCTGGTGGAGGCTCGTA
GCGATTCTGACGTGCAAATCGA--------------------------------------
------------------------------------------------------------
------------------------------------------------------------
------------------------------------------------------------
------------------------------------------------------------
------------------------------------------------------------
------------------------------------------------------------
------------------------------------------------------------
------------------------------------------------------------
--------------------------------------------
>Inocybe_rufofusca_415_Austria
CATTAT-----TGAAT--AAAC-----TTGAACAGG-TTG----TTGCTGG-C-TC--TT
-TTT------TGGG---CATGTGCACG---CT--TG-TCATTTTTATAT---TTCATTTC
T-CC-T-C----TGTGCACCAA----CTGTAG-GG--TCTGG------------------
----A-------GTT---TTT-------TGA------------AATC----AA-T-TTGT
TGA-TT---------TCGAT-TTGAGGAC-TGCTG-T--CT-------------------
----GTCG-GC--TTT------GCC-TT-----------GCAT--TCTCC-AGGTTCTAT
G-TTA----TTT-------AC----AATCT-CTC----AATAT-----GTCTGGAAT-GT
CGAATTG---------------ATGTAT-------AAAT----AT--ATAC---AACTTT
CAGCAACGG-ATCTCTTGG---CTCTCGCATCGATGAAGAACGCAGCGAAATGCGATAAG
TAATGTGAA-TTGCAGAATTCAGTGA---ATCATCGA-----ATCTTTGAAC--------
----------GCATC----T-----TGCGCT-----CCTTGGT---ATTCCGAGG-----
------------AGCATGCC-------------------------------TGTTTGAG-
TGT---CA-------TGAAGT--TCTCAA-C----CACATTGATT----T-GCTTCT---
GA--TGTGGA--TTGGA-T--ATGGGGA---------TTTTTGCAGG-C-CT--------
------TTTTAA-------A-----AGAG------GTC-TG-----------CTTT-CCT
G--AAATATATT---AGTG---GTA-T-----CTG-AGCAGAG---ACTT-AC--T-AC-
---GGGTG-TGA-TAA---AT----CATCTA-TG-CCTA---TTTGTAGAA--TG-CTGC
A----AC---------AGGAC--T-GC--TT----CAAA-AA------------------
--------ACTCATTTG---------TTGACCAGTT--TGACCTCAAATCAGGTAGGACT
ACCCGCTGAACTTAA-------GCATATCAATA-AGCGGAGGAAAAG--AAACTAACAAG
GATTC------CCCTAGTAACTGCGAGTGAAGCGGGAAAAGCTCAAATTTGAAATCT---
------------------------------------------------------------
------------------------------------------------------------
------------------------------------------------------------
------------------------------------------------------------
------------------------------------------------------------
------------------------------------------------------------
------------------------------------------------------------
------------------------------------------------------------
------------------------------------------------------------
------------------------------------------------------------
------------------------------------------------------------
------------------------------------------------------------
------------------------------------------------------------
------------------------------------------------------------
------------------------------------------------------------
------------------------------------------------------------
------------------------------------------------------------
------------------------------------------------------------
------------------------------------------------------------
------------------------------------------------------------
------------------------------------------------------------
------------------------------------------------------------
------------------------------------------------------------
--------------------------------------------
>Inocybe_concinnula_21516
----------------------------------------------GCTGG-C-TC--TT
-TTT------TGGG---CATGTGCACG---CT--TG-TCATTTTTATAT---TTCATTTC
T-CC-T-C----TGTGCACCAA----CTGTAG-GG--TCTGG------------------
----A-------GTT---TTT-------TGA------------AATC----AA-T-TTGT
TGA-TT---------TCGAT-TTGAGGAC-TGCTG-T--CT-------------------
----GTCG-GC--TTT------GCC-TT-----------GCAT--TCTCC-AGGTTCTAT
G-TTA----TTT-------AC----AATCT-CTC----AATAT-----GTCTGGAAT-GT
CGAATTG---------------ATGTAT-------AAAT----AT--ATAC---AACTTT
CAGCAACGG-ATCTCTTGG---CTCTCGCATCGATGAAGAACGCAGCGAAATGCGATAAG
TAATGTGAA-TTGCAGAATTCAGTGA---ATCATCGA-----ATCTTTGAAC--------
----------GCATC----T-----TGCGCT-----CCTTGGT---ATTCCGAGG-----
------------AGCATGCC-------------------------------TGTTTGAG-
TGT---CA-------TGAAGT--TCTCAA-C----CACATTGATT----T-GCTTCT---
GA--TGTGGA--TTGGA-T--ATGGGGA---------TTTTTGCAGG-C-CT--------
------TTTTAA-------A-----AGAG------GTC-TG-----------CTTT-CCT
G--AAATATATT---AGTG---GTA-T-----CTG-AGCAGAG---ACTT-AC--T-AC-
---GGGTG-TGA-TAA---AT----CATCTA-TG-CCTA---TTTGTAGAA--TG-CTGC
A----AC---------AGGAC--T-GC--TT----CAAA-AA------------------
--------ACTCA-----------------------------------------------
------------------------------------------------------------
------------------------------------------------------------
------------------------------------------------------------
------------------------------------------------------------
------------------------------------------------------------
------------------------------------------------------------
------------------------------------------------------------
------------------------------------------------------------
------------------------------------------------------------
------------------------------------------------------------
------------------------------------------------------------
------------------------------------------------------------
------------------------------------------------------------
------------------------------------------------------------
------------------------------------------------------------
------------------------------------------------------------
------------------------------------------------------------
------------------------------------------------------------
------------------------------------------------------------
------------------------------------------------------------
------------------------------------------------------------
------------------------------------------------------------
------------------------------------------------------------
------------------------------------------------------------
------------------------------------------------------------
--------------------------------------------
>Inocybe_obtusiuscula_MQ23CMMF026520_Canada
CATTAT-----TGAAT-AAAAC-----TTGAACAGG-TTG----TTGCTGG-C-TC--TT
-TTT------TGGG---CATGTGCACG---CT--TG-TCATTTTTATAT---TTCATTTC
T-CC-T-C----TGTGCACCAA----CTGTAG-GG--TCTGG------------------
----A-------GTT---TTT-------TGA------------AATC----AA-T-TCGT
TGA-TT---------TCGAT-TTGAGGAC-TGCTG-T--CT-------------------
----GTCG-GC--TTT------GCC-TT-----------GCAT--TCTCC-AGGTTCTAT
G-TTA----TTT-------AC----AATCT-CTC----AATAT-----GTCTGGAAT-GT
CGAATTG---------------ATGTAT-------AAAT----AT--ATAC---AACTTT
CAGCAACGG-ATCTCTTGG---CTCTCGCATCGATGAAGAACGCAGCGAAATGCGATAAG
TAATGTGAA-TTGCAGAATTCAGTGA---ATCATCGA-----ATCTTTGAAC--------
----------GCATC----T-----TGCGCT-----CCTTGGT---ATTCCGAGG-----
------------AGCATGCC-------------------------------TGTTTGAG-
TGT---CA-------TGAAGT--TCTCAA-C----CACATTGATT----T-GCTTCT---
GA--TGTGGA--TTGGA-T--ATGGGAA---------TTTTTGCAGG-C-CT--------
------TTTTAA-------A-----GRAG------GTC-TG-----------CTTT-CCT
G--AAATATATT---AGTG---GTA-T-----CTG-AGCAGAG---ACTT-AC--T-AC-
---GGGTG-TGA-TAA---AT----CATCTA-TG-CCTA---TTTGTAGAA--TG-CTGC
A----AC---------AGGAC--T-GC--TT----CAAA-AA------------------
--------ACTCATTTG---------TTGACCAGTT--TGACCTCAAATCAGGTAGGACT
ACCCGCTGAACTTAA---------------------------------------------
------------------------------------------------------------
------------------------------------------------------------
------------------------------------------------------------
------------------------------------------------------------
------------------------------------------------------------
------------------------------------------------------------
------------------------------------------------------------
------------------------------------------------------------
------------------------------------------------------------
------------------------------------------------------------
------------------------------------------------------------
------------------------------------------------------------
------------------------------------------------------------
------------------------------------------------------------
------------------------------------------------------------
------------------------------------------------------------
------------------------------------------------------------
------------------------------------------------------------
------------------------------------------------------------
------------------------------------------------------------
------------------------------------------------------------
------------------------------------------------------------
------------------------------------------------------------
------------------------------------------------------------
--------------------------------------------
>Inocybe_intricata_PBM_2600_USA
CATTAT-----TGAAT-AAAAC-----TTGAACAGG-TTG----TTGCTGG-C-CC--TT
-GTA-----CTGGG---CATGTGCACG---CT--TG-TCATTTTTA----------TTTC
T-CC-T-C----TGTGCACCAA----CTGTA--GG--TCTGG------------------
----A-------GTT---TTT------TTGA------------AATC----AC-T-TTGG
T---TT---------TCGA--TTGAGGAC-TGCTA-T-----------------------
----ATCA-GC--TTT------GCC-TT-----------GAA---TCTCC-AGGTCCTAT
G-TCC----TTT------CAC----AATCT-CTCA--AAATGT-----GTTTTGAAT-GT
AGAATTG---------------ATGTAT-------AAAT----AT--ATAC---AACTTT
CAGCAACGG-ATCTCTTGG---CTCTCGCATCGATGAAGAACGCAGCGAAATGCGATAAG
TAATGTGAA-TTGCAGAATTCAGTGA---ATCATCGA-----ATCTTTGAAC--------
----------GCATC----T-----TGCGCT-----CCTTGGT---ATTCCGAGG-----
------------AGCATGCC-------------------------------TGTTTGAG-
TGT---CA-------TAAAGT--TCTCAA-C----CACATTGATT----T-GCTTCT---
GA--TGTGGA--TTGGA-C--ATGGGAA---------TTTTTGCAGG-C-CT--------
------TTCAAA--------------GAG------GTC-TG-----------CTTT-CCT
G--AAATAGATT---AGTG---GTA-T-----CTG-AGCAGAG---ACCT-AC--T-ACG
---GGGTG-TGA-TAA---AC----CATCTA-TG-CCTAT--TTTGTAGAG--TG-CTGT
G----AC---------AGGAC--T-GC--TT----TGAA-AA------------------
--------TCTCATTTG---------TTGACCAATT--TGACCTCAAA------------
---CGCTGAACTTAA-------GCATATCAATA-AGCGGAGGAAAAG--AAACTAACAAG
GATTC------CCCTAGTAACTGCGAGTGAAGCGGGAAAAGCTCAAATTTGAAATCTGGC
GGTTT----TTG-ACCGTCCGAGTTGTAATCTAGAGAAGTG-TTACCCGTGCT-GGACT-
GTGTAAAAGTCTCCTGGAATGGGGCATCATAGAGGGTGAGAATCCCGTC-TTTGACAC-G
GACTG----CC-AGTGCGCTGTGGGTG-TGCTCTCAAAGAGTCGAGTTGTTTGGGAATGC
AGCTCAAAATGGGTGGTAAATGCCATCTAAAGCTAAATATTGGCGAGAGACCGATAGCGA
ACAAGTACCGTGAGGGAAAGATGAAAAGAACTTTGGAAAGAGAGTTAAACAGTACGTGAA
ATTGCTGAAAGGGAAACGCTTGAAGTCAGTCGCGTCGGCAGGAAATCAGCC-TTGCTTTT
GCTTGGTGTACTTTCCTG------TCT-TGACGGGTCAGCATCAATCTTGACCATTGGAT
AAAGTC--TGTGGGAA--TGTGGCATC----TCTTGGATGTGTTATAGCCCATGGTC-GC
ATACGGTGGTTGGGATTGAGGAACTCAGCA-CG--CCC----GYGA--GGGAC--GGGT-
----TTTGACC-ACGT---TTTCGTGCTTAGGAT-GCTGGCATAATGGCTTTAATCGACC
CGTCTTGAAACACGGACCAAGGAGTCTAACATGCCTGCGAGTGTTTGGGTGGAAAAACCC
ATG-CGCGCAATGAAAGTGAAA---GTTGAGAT----CTCTGTCAAAGG-AGAGCATTGA
CGCCCAGACCAGACCTT-TTGTGACG-GATCTGCGGTAGAGCATGTGTGTTGGGACCCGA
AAGATGGTGAACTATGCCTGAATAGGGTGAAGCCAGAGGAAACTCTGGTGGAGGCTCGTA
GCGATTCTGACGTGCAAATCGATCGTCAAATTTGGGTATAGGGGCGAAAGACTAATCGAA
CCATC--TAGTAGCTGGTTCCT--------------------------------------
------------------------------------------------------------
------------------------------------------------------------
------------------------------------------------------------
------------------------------------------------------------
------------------------------------------------------------
------------------------------------------------------------
------------------------------------------------------------
--------------------------------------------
>Inocybe_intricata_Stz2827_USA
CATTAT-----TGAAT-AAAAC-----TTGAACAGG-TTG----TTGCTGG-C-CC--TT
-GTA-----CTGGG---CATGTGCACG---CT--TG-TCATTTTTA----------TTTC
T-CC-T-C----TGTGCACCAA----CTGTA--GG--TCTGG------------------
----A-------GTT---TTT------TTGA------------AATC----AC-T-TTGG
T---TT---------TCGA--TTGAGGAC-TGCTA-T-----------------------
----ATCA-GC--TTT------GCC-TT-----------GAA---TCTCC-AGGTCCTAT
G-TCC----TTT------CAC----AATCT-CTCA--AAATGT-----GTTTTGAAT-GT
AGAATTG---------------ATGTAT-------AAAT----AT--ATAC---AACTTT
CAGCAACGG-ATCTCTTGG---CTCTCGCATCGATGAAGAACGCAGCGAAATGCGATAAG
TAATGTGAA-TTGCAGAATTCAGTGA---ATCATCGA-----ATCTTTGAAC--------
----------GCATC----T-----TGCGCT-----CCTTGGT---ATTCCGAGG-----
------------AGCATGCC-------------------------------TGTTTGAG-
TGT---CA-------TAAAGT--TCTCAA-C----CACATTGATT----T-GCTTCT---
GA--TGTGGA--TTGGA-C--ATGGGAA---------TTTTTGCAGG-C-CT--------
------TTCAAA--------------GAG------GTC-TG-----------CTTT-CCT
G--AAATAGATT---AGTG---GTA-T-----CTG-AGCAGAG---ACCT-AC--T-ACG
---GGGTG-TGA-TAA---AC----CATCTA-TG-CCTAT--TTTGTAGAG--TG-CTGT
G----AC---------AGGAC--T-GC--TT----TGAA-AA------------------
--------TCTCATTTG---------TTGACCAATT--TGACCTCAAATCAGGTAGGACT
ACCCGCTGAACTTAA-------GCATATCAATA---------------------------
------------------------------------------------------------
------------------------------------------------------------
------------------------------------------------------------
------------------------------------------------------------
------------------------------------------------------------
------------------------------------------------------------
------------------------------------------------------------
------------------------------------------------------------
------------------------------------------------------------
------------------------------------------------------------
------------------------------------------------------------
------------------------------------------------------------
------------------------------------------------------------
------------------------------------------------------------
------------------------------------------------------------
------------------------------------------------------------
------------------------------------------------------------
------------------------------------------------------------
------------------------------------------------------------
------------------------------------------------------------
------------------------------------------------------------
------------------------------------------------------------
------------------------------------------------------------
------------------------------------------------------------
--------------------------------------------
>Inocybe_subrimosa_Karsten3223_T_Finland
------------------------------------------------------------
------------------------------------------------------------
------------------------------------------------------------
------------------------------------------------------------
------------------------------------------------------------
------------------------------------------------------------
------------------------------------------------------------
------------------------------------------------------------
---------------------------GCATCGATGAAGAACGCAGCGAAATGCGATAAG
TAATGTGAA-TTGCAGAATTCAGTGA---ATCATCGA-----ATCTTTGAAC--------
----------GCATC----T-----TGCGCT-----CCTTGGT---ATTCCGAGG-----
------------AGCATGCC-------------------------------TGTTTGAG-
TGT---CA-------TAATGT--TCTCAA-C----CACATTGATT----T-GCTTCT---
GA--TGTGGA--TTGGA-C--ATGGGAA---------TTTTTGCAGG-C-CT--------
------TTCAAA--------------GAG------GTC-TG-----------CTTT-CCT
G--AAATAGATT---AGTG---GTA-T-----CTG-AGCAGAG---ACTT-AC--T-AC-
---GGGTG-TGA-TAA---AC----CATCTA-TG-CCTA---TTTGTAGAA--TG-CTGC
G----AC---------AGGAC--T-GC--TT----CTAA-AA------------------
--------TCTCATTTG---------TTGACAAATT--TGACCTCAAATCAGGTAGGACT
ACCCGCTGAACTTAA-------GCATATCAATA-AGCGGAGGAAAAG--AAACTAACAAG
GATTC------CCCTAGTAACTGCGAGTGAAGCGGGAAAAGCTCAAATTTGAAATCTGGT
GGTTT----TTG-ACCGTCCGAGTTGTAATCTAGAGAAGTG-TTACCCGTGCT-GGACT-
GTGTAAAAGTCTCCTGGA------------------------------------------
------------------------------------------------------------
------------------------------------------------------------
------------------------------------------------------------
------------------------------------------------------------
------------------------------------------------------------
------------------------------------------------------------
------------------------------------------------------------
------------------------------------------------------------
------------------------------------------------------------
------------------------------------------------------------
------------------------------------------------------------
------------------------------------------------------------
------------------------------------------------------------
------------------------------------------------------------
------------------------------------------------------------
------------------------------------------------------------
------------------------------------------------------------
------------------------------------------------------------
------------------------------------------------------------
------------------------------------------------------------
------------------------------------------------------------
--------------------------------------------
>Inocybe_strickeriana_KR:KRM0044749_T_Germany
CATTAT-----CGAAT-AAAAC-----TTGAACAGG-TTG----TTGCTGG-C-----TC
-CTT------GGGG---CACGTGCACA---CT--TG-TCATTTTTGT-----TTTATTTC
T-CC-T-C----TGTGCACCAA---CTTGTA--GG--TCTGG------------------
----A-------GTT---TCT-------TGA------------AATC-----C-T-TTGG
TT--TT---------TCGA--TAGAGGAC-TGCTG-T---TTCAAA-AAA-----AAAAG
----ATCA-GC--TGT------GCC-TC-----------ACAT--CTTCC-AGA-TCTAT
G-T------TTT------TAC----AATCT-CTC---AATGTG-----TTTTGGCAT-GT
CAAGTTG---------------ATATAT-------ATAT-ACAAT--ATAC---AACTTT
CAGCAACGG-ATCTCTTGG---CTCTCGCATCGATGAAGAACGCAGCGAAATGCGATAAG
TAATGTGAA-TTGCAGAATTCAGTGA---ATCATCGA-----ATCTTTGAAC--------
----------GCATC----T-----TGCGCT-----CCTTGGT---ATTCCGAGG-----
------------AGCATGCC-------------------------------TGTTTGAG-
TGT---CAT------TAAAGT--TCTCAA-C----CACATTGATT------TGCTCT---
GA--TGTGGA--TTGGA-C--ATGGGA------------TTTGCAGG-C-CCCTT-----
-----TTTTTAAA------A-----AAAG------GTC-TG-----------CTCT-CCT
G--AAATACATT---AGTG---GTA-T-----CTG-AGCAGAG-AAGACT-AC--T-AC-
---AGGTG-TGA-TAA---AT----TATCTA-TG-CCTATTTTTTGTAGAA--TG-CTGC
A--------------CAAAAC--T-GC--TT----CGAA-TC------------------
------TCATTCTGTTG-----------ACCAAATT--TGACCTCAAATCAGGTAGGACT
ACCCGCTGAACTTAATA----AGCATATCAATA-AGCGGAGGAAAAG--AAACTAACAAG
GATTC------CCCTAGTAACTGCGAGTGAAGCGGGAAAAGCTCAAATTTGAAATCTGGC
GGTCT----TTG-GCCGTCCGAGTTGTAATCTAGAGAAGTG-TTACCCGTGCT-GGACT-
GTGTACAAGTCTCCTGGAATGGGGCATCATAGAGGGTGAGAATCCCGTC-TTTGACAC-G
GACTG----CC-AGTGCGCCGTGGGTG-TGCTCTCGAAGAGTCGAGTTGTTTGGGAATGC
AGCTCAAAATGGGTGGTAAATGCCATCTAAAGCTAAATATTGGCGAGAGACCGATAGCGA
ACAAGTACCGTGAGGGAAAGATGAAAAGTACTTTGGAAAGAGAGTTAAACAGTACGTGAA
ATTGCTGAAAGGGAAACGCTTGAAGTCAGTCGCGTCGGCAGGGAATCAGCC-TTGCTTTT
GCTTGGTGTACTTTCCTG------TCCTTGACGGGTCAGCATCAATCTTGACCATCGGAT
AAAGTC--TGTGGGAA--TGTAGCATC----TTTTGGATGTGTTATAGCCCATGGTC-GC
ATGCGGTGGTTGGGATTGAGGAACTCAGCA-CG--CCCC--TGCGAGGGGGAC--GGGT-
----TTCGACC-ACGT---TTCCGTGCTTAGGAT-GCTGGCATAATGGCTTTAATCGACC
CGTCTTGAAACACGGACCAAGGAGTCTAACATGCCTGCGAGTGTTTGGGTGGAAAAACCC
ATG-CGCGCAATGAAAGTGAAA---GTTGAGAT----CTCTGTCAAAGG-AGAGCATTGA
CGCCCAGACCAGACCTT-CTGTGACG-GATCTGCGGTAGAGCATGTGTGTTGGGACCCGA
AAGATGGTGAACTATGCCTGAATAGGGTGAAGCCAGAGGAAACTCTGGTGGAGGCTCGTA
GCGATTCTGACGTGCAAATCGATCGTCAAATTTGGGTATAGGGGCGAAAGACTAATCGAA
CCATC--TAGTAGCTGG-------------------------------------------
------------------------------------------------------------
------------------------------------------------------------
------------------------------------------------------------
------------------------------------------------------------
------------------------------------------------------------
------------------------------------------------------------
------------------------------------------------------------
--------------------------------------------
>Inocybe_salicis_PAM07051802
CATTTT-----TGAAT-AAAAC-----TTGAACAGG-TTG----TTGCTGG-C-----TC
-CTT------GGGG---CACGTGCACA---CT--TG-TCATTTTTGT-----TTCATTTC
T-CC-T-C----TGTGCACCTA----CTGTA--GG--TCTGG------------------
----A-------GTT---TCT-------TGA------------AATC-----C-T-TTGG
T---TT---------TCGA--TAGAGGAC-TGCTG-T---TTCAAAAAAAA--AAAAAAG
----ATCA-GC--TTT------GCC-TC-----------ACAT--CTTCC-AGA-TCTAT
G--------TTT-----TTAC----AATCT-CTC---AATGTG-----TTTTGGAAT-GT
CAAATTG---------------ATATAT-------ATGC-A--AT--ATAC---AACTTT
CAGCAACGG-ATCTCTTGG---CTCTCGCATCGATGAAGAACGCAGCGAAATGCGATAAG
TAATGTGAA-TTGCAGAATTCAGTGA---ATCATCGA-----ATCTTTGAAC--------
----------GCATC----T-----TGCGCT-----CCTTGGT---ATTCTGAGG-----
------------AGCATGCC-------------------------------TGTTTGAG-
TGT---CA-------TCAAGT--TCTCAA-C----CACATTGATT------TGCTCT---
GA--TGTGGA--TTGGA-C--ATGGGA------------TTTGCAGG-C-CATT------
------TTTTAA-------A-----AAAG------GTC-TG-----------CTCT-TCT
G--AAATACATT---AGTG---GTA-T-----CTG-AGCAGAG----ACT-AC-GT-AC-
---AGGTG-TGA-TAA----C----TATCTA-TG-CCT----ACTGTAGAA--TG-CTGT
A---------------TGAAC--T-GC--TT----CAAC-CC------------------
-------CCCCTTTTTG------------ACCAATT--TGACCTCAAATCAGGTAGAACT
ACCCGCTGAACTTAA-------GCATATCAATA-AGCGGAGGAAAAG--AAACTAACAAG
GATTC------CCCTAGTAACTGCGAGTGAAGCGGGAAAAGCTCAAATTTGAAATCTGGC
GGTTT----TTG-ACCGTCCGAGTTGTAATCTAGAGAAGTG-TTACCCGTGCT-GGACT-
GTGTACAAGTCTCCTGGAATGGGGCATCATAGAGGGTGAGAATCCCGTC-TTTGACAC-G
GACTA----CC-AGTGCACTGTGGGTG-TGCTCTCAAAGAGTCGAGTTGTTTGGGAATGC
AGCTCAAAATGGGTGGTAAATGCCATCTAAAGCTAAATATTGGCGAGAGACCGATAGCGA
ACAAGTACCGTGAGGGAAAGATGAAAAGAACTTTGGAAAGAGAGTTAAACAGTACGTGAA
ATTGCTGAAAGGGAAACGCTTGAAGTCAGTCGCGTTGGCAGGAAATCAGCC-TTGCTTTT
GCTTGGTGTACTTTCTTG------TCT-TAACGGGTCAGCATCAATCTTGACCATTGGAT
AAAGTC--TGTGGGAA--TGTAGCATC----TTTTGGATGTGTTATAGCCCATTGTC-GC
ATACGGTGGTTGGGATTGAGGAACTCAGCA-CG--CCC----GCAA--GGGAC--GGGT-
----TTCGACC-ACGC---TT-CGTGCTTAGGAT-GCTGGCATAATGGCTTTAATCGACC
CGTCTTGAAACACGGACCAAGGAGTCTAACATGCCTGCGAGTGTTTGGGTGGAAAAACCC
ATG-CGCGTAATGAAAGTGAAA---GTTGAGAT----CTCTGTCAAAGG-AGAGCATTGA
CGCCCAGACCAGACCTT-TTGTGACG-GATCTGCGGTAGAGCATGTGTGTTGGGACCCGA
AAGATGGTGAACTATGCCTGAATAGGGTGAAGCCAGAGGAAACTCTGGTGGAGGCTCGTA
GCGATTCTGACGTGCAAATCGATCGTCAAATTTGGGTATAGGGGCGAAAGACTAATCGAA
CCATC--TAGTAGCTGGTTCCT--------------------------------------
------------------------------------------------------------
------------------------------------------------------------
------------------------------------------------------------
------------------------------------------------------------
------------------------------------------------------------
------------------------------------------------------------
------------------------------------------------------------
--------------------------------------------
>Inocybe_salicis_JV3319
CATTTT-----TGAAT-AAAAC-----TTGAACAGG-TTG----TTGCTGG-C-----TC
-CTT------GGGG---CACGTGCACA---CT--TG-TCATTTTTGT-----TTCATTTC
T-CC-T-C----TGTGCACCTA----CTGTA--GG--TCTGG------------------
----A-------GTT---TCT-------TGA------------AATC-----C-T-TTGG
T---TT---------TCGA--TAGAGGAC-TGCTG-T---TTCAAAAAAA----AAAAAG
----ATCA-GC--TTT------GCC-TC-----------ACAT--CTTCC-AGA-TCTGT
G--------TTT-----TTAC----AATCT-CTC---AATGTG-----TTTTGGAAT-GT
CAAATTG---------------ATATAT-------ATGC-A--AT--ATAC---AACTTT
CAGCAACGG-ATCTCTTGG---CTCTCGCATCGATGAAGAACGCAGCGAAATGCAATAAG
TAATGTGAA-TTGCAGAATTCAGTGA---ATCATCGA-----ATCTTTGAAC--------
----------GCATC----T-----TGCGCT-----CCTTGGT---ATTCTGAGG-----
------------AGCATGCC-------------------------------TGTTTGAG-
TGT---CA-------TCAAGT--TCTCAA-C----CACATTGATT------TGCTCT---
GA--TGTGGA--TTGGA-C--ATGGGA------------TTTGCAGG-C-CATT------
------TTTTAA-------A-----AAAG------GTC-TG-----------CTCT-TCT
G--AAATACATT---AGTG---GTA-T-----CTG-AGCAGAG----ACT-AC-GT-AC-
---AGGTG-TGA-TAA----C----TATCTA-TG-CCT----ACTGTAGAA--TG-CTGT
A---------------TGAAC--T-GC--TT----CAAC-CC------------------
------CCCCTTTTTTG------------ACAATTT--TGACCTCAAATCAGGTAGGACT
ACCCCCTGAACTTAA-------GCATATCAATA-AGCGGAGGAAAAG--AAACTAACAAG
GATTC------CCCTAGTAACTGCGAGTGAAGCGGGAAAAGCTCAAATTTGAAATCTGGC
GGTTT----TTG-ACCGTCCGAGTTGTAATCTAGAGAAGTG-TTACCCGTGCT-GGACT-
GTGTACAAGTCTCCTGGAATGGGGCATCATAGAGGGTGAGAATCCCGTC-TTTGACAC-G
GACTA----CC-AGTGCACTGTGGGTG-TGCTCTCAAAGAGTCGAGTTGTTTGGGAATGC
AGCTCAAAATGGGTGGTAAATGCCATCTAAAGCTAAATATTGGCGAGAGACCGATAGCGA
ACAAGTACCGTGAGGGAAAGATGAAAAGAACTTTGGAAAGAGAGTTAAACAGTACGTGAA
ATTGCTGAAAGGGAAACGCTTGAAGTCAGTCGCGTTGGCAGGAAATCAGCC-TTGCTTTT
GCTTGGTGTACTTTCTTG------TCT-TAACGGGTCAGCATCAATCTTGACCATTGGAT
AAAGTC--TGTGGGAA--TGTAGCATC----TTTTGGATGTGTTATAGCCCATTGTC-GC
ATACGGTGGTTGGGATTGAGGAACTCAGCA-CG--CCC----TCAA--GGGAC--GGGT-
----TTTGACC-ACGC---TT-CGTGCTTAGGAT-GCTGGCATAATGGCTTTAATCGACC
CGTCTTGAAACACGGACCAAGGAGTCTAACATGCCTGCGAGTGTTTGGGTGGAAAAACCC
ATG-CGCGTAATGAAAGTGAAA---GTTGAGAT----CTCTGTCAAAGG-AGAGCATTGA
CGCCCAGACCAGACCTT-TTGTGACG-GATCTGCGGTAGAGCATGTGTGTTGGGACCCGA
AAGATGGTGAACTATGCCTGAATAGGGTGAAGCCAGAGGAAACTCTGGTGGAGGCTCGTA
GCGATTCTGACGTGCAAATCGATCGTCAAATTTGGGTATAGGGGCGAAAGACTAATCGAA
CCATC--TAGTAGCTGGTTCCT--------------------------------------
------------------------------------------------------------
------------------------------------------------------------
------------------------------------------------------------
------------------------------------------------------------
------------------------------------------------------------
------------------------------------------------------------
------------------------------------------------------------
--------------------------------------------
>Inocybe_lacunarum_JV12244_T_Fennoscandia
CATTAT-----TGAAT-AAAAC-----TTGAACAGG-TTG----TTGCTGG-C-----TC
-CTT------GAGG---CATGTGCACA---CT--TG-TCATTTTTAT-----TTCATTTC
T-CC-C-C----TGTGCACCAA----CTGTA--GG--TCTGG------------------
----A-------GTT---TCT-------TGA------------AATC-----C-T-TTGG
TT--TT---------TCGA--TAGAGGAC-TGCTG-----TTCCTTTTGA-----AAAAG
----GTCA-GC--TTT------GCC-TC-----------ACAT--CTTCC-AGA-TCTAT
G-TTT----TTT-----TTAC----AATCT-CTC---AATGTG-----TTTTGGAAT-GT
CGAATTG---------------ATGTAT-----AACAAT----AT--ATAC---AACTTT
CAGCAACGG-ATCTCTTGG---CTCTCGCATCGATGAAGAACGCAGCGAAATGCGATAAG
TAATGTGAA-TTGCAGAATTCAGTGA---ATCATCGA-----ATCTTTGAAC--------
----------GCATC----T-----TGCGCT-----CCTTGGT---ATTCTGAGG-----
------------AGCATGCC-------------------------------TGTTTGAG-
TGT---CA-------TTAAGT--TCTCAA-C----CACATTGATT------TGCTCT---
GA--TGTGGA--TTGGA-C--ATGGGA------------TTTGCAGG-C-CTATT-----
-----TTTTTGAAAAAGAAA-----AAAG------GTC-TG-----------CTCT-CCT
G--AAATAAATT---AGTG---GTA-T-----CTG-AGCAGAG----ACT-AC--T-AC-
---AGGTG-TGA-TAA----C----TATCTA-TG-CCT----ACTGTAAAC-TTG-CTGC
A---------------TGATC--T-GC--TT----CAAA-TC------------------
-------TCTTTTTTTG------------ACCAATT--TGACCTCAAATCAGGTAGGACT
ACCCGCTGAACTTAA-------GCATATCAATA-AGCGGAGGAAAAG--AAACTAACAAG
GATTC------CCCTAGTAACTGCGAGTGAAGCGGGAAAAGCTCAAATTTGAAATCTGGC
GGTTC----TTG-ACYGTCCGAGTTGTAATCTAGAGAAGTG-TTACCCGTGCT-GGACT-
GTGTACAAGTCTCCTGGAATGGGGCATCATAGAGGGTGAGAATCCCGTC-TTTGACAC-G
GACTA----CC-AGTGCACTGTGGGTG-TGCTCTCAAAGAGTCGAGTTGTTTGGGAATGC
AGCTCAAAATGGGTGGTAAATGCCATCTAAAGCTAAATATTGGCGAGAGACCGATAGCGA
ACAAGTACCGTGAGGGAAAGATGAAAAGAACTTTGGAAAGAGAGTTAAATAGTACGTGAA
ATTGCTGAAAGGGAAACGCTTGAAGTCAGTCGCGTTGGCAGGAAATCAGCC-TTGCTTTT
GCTTGGTGTACTTTCTTG------TCT-TAACGGGTCAGCATCAATCTTGACCATTGGAT
AAAGTC--TGTGGGAA--TGTAGCATC----TTTTGGATGTGTTATAGCCCATTGTC-GC
ATACGGTGGTTGGGATTGAGGAACTCAGCA-CG--CCC----GCAA--GGGAC--GGGT-
----TTCGACC-ACGC---TT-CGTGCTTAGGAT-GCTGGCATAATGGCTTTAATCGACC
CGTCTTGAAACACGGACCAAGGAGTCTAACATGCCTGCGAGTGTTTGGGTGGAAAAACCC
ATG-CGCGCAATGAAAGTGAAA---GTTGAGAT----CTCTGTCAAAGG-AGAGCATTGA
CGCCCAGACCAGACCTT-TTGTGACG-GATCTGCGGTAGAGCATGTGTGTTGGGACCCGA
AAGATGGTGAACTATGCCTGAATAGGGTGAAGCCAGAGGAAACTCTGGTGGAGGCTCGTA
GCGATTCTGACGTGCAAATCGATCGTCAAATTTGGGTATAGGGGCGAAAGACTAATCGAA
CCATC--TAGTAGCTGGTTCCT--------------------------------------
------------------------------------------------------------
------------------------------------------------------------
------------------------------------------------------------
------------------------------------------------------------
------------------------------------------------------------
------------------------------------------------------------
------------------------------------------------------------
--------------------------------------------
>Inocybe_sp._EL14416_Sweden
CATTAT-----CGAAT-AAAAC-----TTGAACAGG-TTG---ATTGCTGG-C-----TC
-CCC------TGGG---CATGTGCACG---CT--TGTTCATCTTTAT------TTATTTC
T-CC-A-C----TGTGCACCGA----CTGT------------------------------
------------------------------------------------------------
------------------------GGGTC-------------------------------
---------------------------------------------TTTTC-AGG-TCCAT
G-T------TTT------TAC----AATCT-CTT----GATGT-----GTTTGGAAT-TG
CAAATAT---------------ATATAT---------------GT--ATAC---AACTTT
CAGCAACGG-ATCTCTTGG---CTCTCGCATCGATGAAGAACGCAGCGAAATGCGATAAG
TAATGTGAA-TTGCAGAATTCAGTGA---ATCATCGA-----ATCTTTGAAC--------
----------GCATC----T-----TGCGCT-----CCTTGGT---ATTCCGAGG-----
------------AGCATGCC-------------------------------TGTTTGAG-
TGT---CA-------TCAATT--TCTCAA-C----CACTTTA------------------
GA--TGTGGAA-TTGGA-T--GTGGGT------------TTTGCAGG-C-CCCC------
------TAATGT-------A-----AGGG------GTC-TG-----------CTTT-CCT
C--AAATAAATT---AGTG---GTT-T-----CTC-TGCTG-------CT-GC-TT-AC-
---AGGTG-TGA-TAA--------CTATCTA-TG-CCT----TGTGTAAAA-ATG-CTGC
A---------------TGAGC--T-GC--TT----CAAA-CT------------------
---------CATTGTTG------------ACCTATT--TGACCTCAAATCAGGTAGGACT
ACCCGCTGAACTTAA-------GCATATCAATA-AGCGGAGGAAAAG--AAACTAACAAG
GATTC------CCCTAGTAACTGCGAGTGAAGCGGGAAAAGCTCAAATTTGAAATCTGGC
GGTTC----TTG-ACCGTCCGAGTTGTAATCTAGAGAAGTG-TTACCCGTGCT-GGACT-
GTGTACAAGTCTCCTGGAATGGGGCATCGTAGAGGGTGAGAATCCCGTC-TTTGACAC-G
GACTG----CC-AGTGCGCCGTGGGTG-TGCTCTCGAAGAGTCGAGTTGTTTGGGAATGC
AGCTCAAAATGGGTGGTAAATGCCATCTAAAGCTAAATATTGGCGAGAGACCGATAGCGA
ACAAGTACCGTGAGGGAAAGATGAAAAGAACTTTGGAAAGAGAGTTAAACAGTACGTGAA
ATTGCTGAAAGGGAAACGCTTGAAGTCAGTCGCGTTGGCCAGAAATCAGCCCTTGCTTTT
GCTCTGCGTACTTTCTGG------TCT-TTACGGGTCAGCATCAATCTTGACCATTGGAT
AAAGTC-GTGTGGGAA--TGTGGCATC----TTTTGGATGTGTTATAGCCCATCGTC-GC
ATGCAGTGGTTGGGATTGAGGAACTCAGCA-CG--CCCC--CCCAA-AGGGAC--GGGT-
----TTCGACC-ACGT---TT-CGTGCTTAGGAT-GCTGGCATAATGGCTTTAATCGACC
CGTCTTGAAACACGGACCAAGGAGTCTAACATGCCTGCGAGTGTTTGGGTGG-AAAACCC
ATG-CGCGCAATGAAAGTGAAA---GTTGAGAT----CTCTGTCAAAGG-AGAGCATTGA
CGCCCAGACCAGACCTT-CTGTGACG-GATCTGCGGTAGAGCATGTGTGTTGGGACCCGA
AAGATGGTGAACTATGCCTGAATAGGGTGAAGCCAGAGGAAACTCTGGTGGAGGCTCGTA
GCGATTCTGACGTGCAAATCGA--------------------------------------
------------------------------------------------------------
------------------------------------------------------------
------------------------------------------------------------
------------------------------------------------------------
------------------------------------------------------------
------------------------------------------------------------
------------------------------------------------------------
------------------------------------------------------------
--------------------------------------------
>Inocybe_jucunda_STU:SMNSSTUF0901246_Type_Germany
CATCAT-----TGAAT--AAAC-----TTGCACAGG-TTG----TTGCTGG-C-TC--TC
-T--------GGGG---CATGTGCACG---CC--TG-TCATCTTTA----------TTTC
T-CCAA-C----TGTGCACATA----TTGTA--GA--CCTGG------------------
----A-------GTT---TTTG---TTCTGA------------AATC-----A-T-----
----TT---------TCGAG-TT-GGGAC-TGCTG-T-GCTTCATTCAGT-----TGAAG
-----TGG-GC--TTT------TCC-TT-----------ACA---TTTCT-GGG-TCTAT
G-TCA----TTT------CAC----AACCT-C----------------ATTTAGAAT-GT
CGA-------------------ACCTAT-----AAAAGT-TAAAT--ATAC---AACTTT
CAGCAACGG-ATCTCTTGG---CTCTCGCATCGATGAAGAACGCAGCGAAATGCGATAAG
TAATGTGAA-TTGCAGAATTCAGTGA---ATCATCGA-----ATCTTTGAAC--------
----------GCATC----T-----TGCGCT-----CCTTGGT---ATTCCGAGG-----
------------AGCATGCC-------------------------------TGTTTGAG-
TGT---CAT------TTAAGTT-CCTCAA-C----CACATCAATT------TTGTCT-T-
GA--TGCGGC--TTGGA-T--GTGGGGG-----------TTTGCAGG-G-----------
------TTCTTT-------------TGAA------GTC-TG-----------CTCC-CCT
G--AAATGCATT---AGTG---GTG-T-----CTG-AGCAGA-----TAT-AC--T-AC-
---AGGTG-TGA-TAA----A----TATCTA-CATCCT------AGTA-----TG-CTGT
G------------GATTGAAC--C-GC--TT---TCTAA-TAGAGTG-------------
----AAGGCCCCTTGAGCCTTCACATTTGATGAATT--TGACCTCAAATCAGGTAGGACT
ACCCGCTGAACTTAA-------GCATATCAATA-AGCGGAGGAAAAG--AAACTAACAAG
GATTC------CCCTAGTAACTGCGAGTGAAGCGGGAAAAGCTCAAATTTGAAATCTGGC
GGTTC----TTG-ACCGTCCGAGTTGTAATCTAGAGAAGTG-TTACCTGTGCT-GGACC-
GTGTACAAGTCTCCTGGAATGGAGCATCATAGAGGGTGAGAATCCCGTC-TTTGACAC-G
GACTG----CC-TGTACATTAT-GGTG-TGCTCTCGAAGAGTCGAGTTGTTTGGGAATGC
AGCTCAAAATGGGTGGTAAATGCCATCTAAAGCTAAATATTGGCGAGAGACCGATAGCGA
ACAAGTACCGTGAGGGAAAGATGAAAAGAACTTTGGAAAGAGAGTTAAACAGTACGTGAA
ATTGCTGAAAGGGAAACGCTTGAAGTCAGTCGCGTTGGCTAGAAATCAACC-TTGCTTTT
GCTTTGTGTACTTTCTGG------T---TGACGGGTCAGCATCAATTTTGACCACTGGAT
AAAGTC--TTTGGGAA--TGTGGCATC-----TTYGGATGTGTTATAGCCCATTGTC-GC
ATACGGTGGTTGGGATTGAGGAACTCAGCA-CG---CC----GCAA---GGCC--GGGT-
----TTCGACC-ACG----TT-CGTGCTTAGGAT-GCTGGCATAATGGCTTTAATCGACC
CGTCTTGAAACACGGACCAAGGAGTCTAACATGCCTGCGAGTGTTTGGGTGGAAAAACCC
ATG-CGCGCAATGAAAGTGAAA---GTTGAGAT---CCTCTTCAAAGGG-GGAGCATTGA
CGCCCGGACCAGACCTT-TTGTGACG-GATCCGCGGTAGAGCATGCATGTTGGGACCCGA
AAGATGGTGAACTATGCCTGAATAGGGTGAAGCCAGAGGAAACTCTGGTGGAGGCTCGTA
GCGATTCTGACGTGCAAATCGATCGTCAAATTTGGGTATAGGGGCGAAAGACTAATCGAA
CCATC--TAGTAGCTGG-------------------------------------------
------------------------------------------------------------
------------------------------------------------------------
------------------------------------------------------------
------------------------------------------------------------
------------------------------------------------------------
------------------------------------------------------------
------------------------------------------------------------
--------------------------------------------
>Inocybe_jucunda_STU:SMNSSTUF0901490_Germany
CATCAT-----TGAAT--AAAC-----TTGCACAGG-TTG----TTGCTGG-C-TC--TC
-T--------GGGG---CATGTGCACG---CC--TG-TCATCTTTA----------TTTC
T-CCAA-C----TGTGCACATA----TTGTA--GA--CCTGG------------------
----A-------GTT---TTTG---TTCTGA------------AATC-----A-T-----
----TT---------TCGAG-TT-GGGAC-TGCTG-T-GCTTCATTCAGT-----TGAAG
-----TGG-GC--TTT------TCC-TT-----------ACA---TTTCT-GGG-TCTAT
G-TCA----TTT------CAC----AACCT-C----------------ATTTAGAAT-GT
CGA-------------------ACCTAT-----AAAAGT-TAAAT--ATAC---AACTTT
CAGCAACGG-ATCTCTTGG---CTCTCGCATCGATGAAGAACGCAGCGAAATGCGATAAG
TAATGTGAA-TTGCAGAATTCAGTGA---ATCATCGA-----ATCTTTGAAC--------
----------GCATC----T-----TGCGCT-----CCTTGGT---ATTCCGAGG-----
------------AGCATGCC-------------------------------TGTTTGAG-
TGT---CAT------TTAAGTT-CCTCAA-C----CACATCAATT------TTGTCT-T-
GA--TGCGGC--TTGGA-T--GTGGGGG-----------TTTGCAGG-G-----------
------TTCTTT-------------TGAA------GTC-TG-----------CTCC-CCT
G--AAATGCATT---AGTG---GTG-T-----CTG-AGCAGA-----TAT-AC--T-AC-
---AGGTG-TGA-TAA----A----TATCTA-CATCCT------AGTA-----TG-CTGT
G------------GATTGAAC--C-GC--TT---TCTAA-YAGAGTG-------------
----AAGGCCCCTTGAGCCTTCACATTTGATGAATT--TGACCTCAAATCAGGTAGGACT
ACCCGCTGAACTTAA-------GCATATCAATA-AGCGGAGGAAAAG--AAACTAACAAG
GATTC------CCCTAGTAACTGCGAGTGAAGCGGGAAAAGCTCAAATTTGAAATCTGGC
GGTTC----TTG-ACYGTCCGAGTTGTAATCTAGAGAAGTG-TTACCTGTGCT-GGACC-
GTGTACAAGTCTCCTGGAATGGAGCATCATAGAGGGTGAGAATCCCGTC-TTTGACAC-G
GACTG----CC-TGTACATTAT-GGTG-TGCTCTCGAAGAGTCGAGTTGTTTGGGAATGC
AGCTCAAAATGGGTGGTAAATGCCATCTAAAGCTAAATATTGGCGAGAGACCGATAGCGA
ACAAGTACCGTGAGGGAAAGATGAAAAGAACTTTGGAAAGAGAGTTAAACAGTACGTGAA
ATTGCTGAAAGGGAAACGCTTGAAGTCAGTCGCGTTGGCTAGAAATCAACC-TTGCTTTT
GCTTTGTGTACTTTCTGG------T---TGACGGGTCAGCATCAATTTTGACCACTGGAT
AAAGTC--TTTGGGAA--TGTGGCATC-----TTYGGATGTGTTATAGCCCATTGTC-GC
ATACGGTGGTTGGGATTGAGGAACTCAGCA-CG---CC----GCAA---GGCC--GGGT-
----TTCGACC-ACG----TT-CGTGCTTAGGAT-GCTGGCATAATGGCTTTAATCGACC
CGTCTTGAAACACGGACCAAGGAGTCTAACATGCCTGCGAGTGTTTGGGTGGAAAAACCC
ATG-CGCGCAATGAAAGTGAAA---GTTGAGAT---CCTCTTCAAAGGG-GGAGCATTGA
CGCCCGGACCAGACCTT-TTGTGACG-GATCCGCGGTAGAGCATGCATGTTGGGACCCGA
AAGATGGTGAACTATGCCTGAATAGGGTGAAGCCAGAGGAAACTCTGGTGGAGGCTCGTA
GCGATTCTGACGTGCAAATCGATCGTCAAATTTGGGTATAGGGGCGAAAGACTAATCGAA
CCATC--TAGTAGCTGG-------------------------------------------
------------------------------------------------------------
------------------------------------------------------------
------------------------------------------------------------
------------------------------------------------------------
------------------------------------------------------------
------------------------------------------------------------
------------------------------------------------------------
--------------------------------------------
>Inocybe_sp._P34_Estonia
CATCAT-----TGAAT--AAAC-----TTGCACAGG-TTG----TTGCTGG-C-TC--TC
-T--------GGGG---CATGTGCACG---CC--TG-TCATCTTTA----------TTTC
T-CCAA-C----TGTGCACATA----TTGTA--GA--CCTGG------------------
----A-------GTT---TTTG---TTCTGA------------AATC-----A-T-----
----TT---------TCGAG-TT-GGGAC-TGCTG-T-GCTTCATTCAGT-----TGAAG
-----TGG-GC--TTT------TCC-TT-----------ACA---TTTCT-GGG-TCTAT
G-TCA----TTT------CAC----AACCT-C----------------ATTTAGAAT-GT
CGA-------------------ACCTAT-----AAAAGT-TAAAT--ATAC---AACTTT
CAGCAACGG-ATCTCTTGG---CTCTCGCATCGATGAAGAACGCAGCGAAATGCGATAAG
TAATGTGAA-TTGCAGAATTCAGTGA---ATCATCGA-----ATCTTTGAAC--------
----------GCATC----T-----TGCGCT-----CCTTGGT---ATTCCGAGG-----
------------AGCATGCC-------------------------------TGTTTGAG-
TGT---CAT------TTAAGTT-CCTCAA-C----CACATCAATT------TTGTCT-T-
GA--TGCGGC--TTGGA-T--GTGGGGG-----------TTTGCAGG-G-----------
------TTCTTT-------------TGAA------GTC-TG-----------CTCC-CCT
G--AAATGCATT---AGTG---GTG-T-----CTG-AGCAGA-----TAT-AC--T-AC-
---AGGTG-TGA-TAA----A----TATCTA-CATCCT------AGTA-----TG-CTGT
G------------GATTGAAC--C-GC--TT---TCTAA-TAGAGTG-------------
----AAGGCCCCTTGAG-------------------------------------------
------------------------------------------------------------
------------------------------------------------------------
------------------------------------------------------------
------------------------------------------------------------
------------------------------------------------------------
------------------------------------------------------------
------------------------------------------------------------
------------------------------------------------------------
------------------------------------------------------------
------------------------------------------------------------
------------------------------------------------------------
------------------------------------------------------------
------------------------------------------------------------
------------------------------------------------------------
------------------------------------------------------------
------------------------------------------------------------
------------------------------------------------------------
------------------------------------------------------------
------------------------------------------------------------
------------------------------------------------------------
------------------------------------------------------------
------------------------------------------------------------
------------------------------------------------------------
------------------------------------------------------------
------------------------------------------------------------
--------------------------------------------
>Uncultured_Inocybe_MTH50_Germany
CATCAT-----TGAAT--AAAC-----TTGCACAGG-TTG----TTGCTGG-C-TC--TC
-T--------GGGG---CATGTGCACG---CC--TG-TCATCTTTA----------TTTC
T-CCAA-C----TGTGCACATA----TTGTA--GA--CCTGG------------------
----A-------GTT---TTTG---TTCTGA------------AATC-----A-T-----
----TT---------TCGAG-TT-GGGAC-TGCTG-T-GCTTCATTCAGT-----TGAAG
-----TGG-GC--TTT------TCC-TT-----------ACA---TTTCT-GGG-TCTAT
G-TCA----TTT------CAC----AACCT-C----------------ATTTAGAAT-GT
CGA-------------------ACCTAT-----AAAAGT-TAAAT--ATAC---AACTTT
CAGCAACGG-ATCTCTTGG---CTCTCGCATCGATGAAGAACGCAGCGAAATGCGATAAG
TAATGTGAA-TTGCAGAATTCAGTGA---ATCATCGA-----ATCTTTGAAC--------
----------GCATC----T-----TGCGCT-----CCTTGGT---ATTCCGAGG-----
------------AGCATGCC-------------------------------TGTTTGAG-
TGT---CAT------TTAAGTT-CCTCAA-C----CACATCAATT------TTGTCT-T-
GA--TGCGGC--TTGGA-T--GTGGGGG-----------TTTGCAGG-G-----------
------TTCTTT-------------TGAA------GTC-TG-----------CTCC-CCT
G--AAATGCATT---AGTG---GTG-T-----CTG-AGCAGA-----TAT-AC--T-AC-
---AGGTG-TGA-TAA--------------------------------------------
------------------------------------------------------------
------------------------------------------------------------
------------------------------------------------------------
------------------------------------------------------------
------------------------------------------------------------
------------------------------------------------------------
------------------------------------------------------------
------------------------------------------------------------
------------------------------------------------------------
------------------------------------------------------------
------------------------------------------------------------
------------------------------------------------------------
------------------------------------------------------------
------------------------------------------------------------
------------------------------------------------------------
------------------------------------------------------------
------------------------------------------------------------
------------------------------------------------------------
------------------------------------------------------------
------------------------------------------------------------
------------------------------------------------------------
------------------------------------------------------------
------------------------------------------------------------
------------------------------------------------------------
------------------------------------------------------------
------------------------------------------------------------
------------------------------------------------------------
--------------------------------------------
>Inocybe_sp._Plot1_47_M2_Slovenia
CATCAT-----TGAAT--AAAC-----TTGCACAGG-TTG----TTGCTGG-C-TC--TC
-C--------GGGG---CATGTGCACG---CC--TG-TCATCTTTA----------TTTC
T-CCAA-C----TGTGCACATA----TTGTA--GA--CCTGG------------------
----A-------GTT---TTTG---TTCTGA------------AATC-----A-T-----
----TT---------TCGAG-TT-GGGGC-TGCTG-T-GCTTCATTCAGT-----TGAAG
-----TGG-GC--TTT------TCC-TT-----------ACA---TTTCT-GGG-TCTAT
G-TCA----TTT------CAC----AACCT-C----------------ATTTAGAAT-GT
CGA-------------------ACCTAT-----AAAAGT-TAAAT--ATAC---AACTTT
CAGCAACGG-ATCTCTTGG---CTCTCGCATCGATGAAGAACGCAGCGAAATGCGATAAG
TAATGTGAA-TTGCAGAATTCAGTGA---ATCATCGA-----ATCTTTGAAC--------
----------GCATC----T-----TGCGCT-----CCTTGGT---ATTCCGAGG-----
------------AGCATGCC-------------------------------TGTTTGAG-
TGT---CAT------TTAAGTT-CCTCAA-C----CACATCAATT------TTGTCT-T-
GA--TGCGGC--TTGGA-T--GTGGGGG-----------TTTGCAGG-G-----------
------TTCTTT-------------TGAA------GTC-TG-----------CTCC-CCT
G--AAATGCATT---AGTG---GTG-T-----CTG-AGCAGA-----TAT-AC--T-AC-
---AGGTG-TGA-TAA--------------------------------------------
------------------------------------------------------------
------------------------------------------------------------
------------------------------------------------------------
------------------------------------------------------------
------------------------------------------------------------
------------------------------------------------------------
------------------------------------------------------------
------------------------------------------------------------
------------------------------------------------------------
------------------------------------------------------------
------------------------------------------------------------
------------------------------------------------------------
------------------------------------------------------------
------------------------------------------------------------
------------------------------------------------------------
------------------------------------------------------------
------------------------------------------------------------
------------------------------------------------------------
------------------------------------------------------------
------------------------------------------------------------
------------------------------------------------------------
------------------------------------------------------------
------------------------------------------------------------
------------------------------------------------------------
------------------------------------------------------------
------------------------------------------------------------
------------------------------------------------------------
--------------------------------------------
>Inocybe_cf._fuscidula_KRM0044788_Germany
CATCAT-----TGAAT--AAAC-----TTGCACAGG-TTG----TTGCTGG-C-TC--TC
-Y--------GGGG---CATGTGCACG---CC--TG-TCATCTTTA----------TTTC
T-CCAA-C----TGTGCACATA----TTGTA--GA--CCTGG------------------
----A-------GTT---TTTG---TTCTGA------------AATC-----A-T-----
----TT---------TCGAG-TT-GGGAC-TGCTG-T-GCTTCATTCRGT-----TGAAG
-----TGG-GC--TTT------TCC-TT-----------ACA---TTTCT-GGG-TCTAT
G-TCA----TTT------CAC----AACCT-C----------------ATTTAGAAT-GT
CGA-------------------ACCTAT-----AAAAGT-TAAAT--ATAC---AACTTT
CAGCAACGG-ATCTCTTGG---CTCTCGCATCGATGAAGAACGCAGCGAAATGCGATAAG
TAATGTGAA-TTGCAGAATTCAGTGA---ATCATCGA-----ATCTTTGAAC--------
----------GCATC----T-----TGCGCT-----CCTTGGT---ATTCCGAGG-----
------------AGCATGCC-------------------------------TGTTTGAG-
TGT---CAT------TTAAGTT-CCTCAA-C----CACATCAATT------TTGTCT-T-
GA--TGCGGC--TTGGA-T--GTGGGGG-----------TTTGCAGG-G-----------
------TTCTTT-------------TGAA------GTC-TG-----------CTCC-CCT
G--AAATGCATT---AGTG---GTG-T-----CTG-AGCAGA-----TAT-AC--T-AC-
---AGGTG-TGA-TAA--------------------------------------------
------------------------------------------------------------
------------------------------------------------------------
------------------------------------------------------------
------------------------------------------------------------
------------------------------------------------------------
------------------------------------------------------------
------------------------------------------------------------
------------------------------------------------------------
------------------------------------------------------------
------------------------------------------------------------
------------------------------------------------------------
------------------------------------------------------------
------------------------------------------------------------
------------------------------------------------------------
------------------------------------------------------------
------------------------------------------------------------
------------------------------------------------------------
------------------------------------------------------------
------------------------------------------------------------
------------------------------------------------------------
------------------------------------------------------------
------------------------------------------------------------
------------------------------------------------------------
------------------------------------------------------------
------------------------------------------------------------
------------------------------------------------------------
------------------------------------------------------------
--------------------------------------------
>Inocybe_sp._S.D._Russell_iNaturalist_#_17844737_USA
CATCAT-----TGAAT--AAAC-----TTGCACAGG-TTG----TTGCTGG-C-TC--TC
-C--------GGGG---CATGTGCACG---CC--TG-TCATCTTTA----------TTTC
T-CCAA-C----TGTGCACATA----TTGTA--GA--CCTGG------------------
----A-------GTT---TTTG---TTCTGA------------AATC-----A-T-----
----TT---------TCGAG-TT-GGGAC-TGCTG-T-GCTTCATTCAGT-----TGAAG
-----TGG-GC--TTT------TCC-TT-----------ACA---TTTCT-GGG-TCTAT
G-TCA----TTT------CAC----AACCT-C----------------ATTTAGAAT-GT
CGA-------------------ACCTAT-----AAAAGT-TAAAT--ATAC---AACTTT
CAGCAACGG-ATCTCTTGG---CTCTCGCATCGATGAAGAACGCAGCGAAATGCGATAAG
TAATGTGAA-TTGCAGAATTCAGTGA---ATCATCGA-----ATCTTTGAAC--------
----------GCATC----T-----TGCGCT-----CCTTGGT---ATTCCGAGG-----
------------AGCATGCC-------------------------------TGTTTGAG-
TGT---CAT------TTAAGTT-CCTCAA-C----CACATCAATT------TTGTCT-T-
GA--TGCGGC--TTGGA-T--GTGGGGG-----------TTTGCAGG-C-----------
------TTCTTT-------------TGAA------GTC-TG-----------CTCC-CCT
G--AAATGCATT---AGTG---GTG-T-----CTG-AGCAGA-----TAT-AC--T-AC-
---AGGTG-TGA-TAA----A----TATCTA-CATCCT------AGTA-----TG-CTGT
G------------GATTGAAC--C-GC--TT---TCTAA-CA------------------
------------------------------------------------------------
------------------------------------------------------------
------------------------GAGTGAAG----------------------------
------------------------------------------------------------
------------------------------------------------------------
------------------------------------------------------------
------------------------------------------------------------
------------------------------------------------------------
------------------------------------------------------------
------------------------------------------------------------
----------------------GC------------------------------------
------------------------------------CC----------------------
------------------------------------------------------------
------------------------------------------------------------
------------------------------------------------------------
----------------T-------------------------------------------
------------------------------------------------------------
------------------------------------------------------------
------------------------------------------------------------
------------------------------------------------------------
------------------------------------------------------------
------------------------------------------------------------
------------------------------------------------------------
------------------------------------------------------------
------------------------------------------------------------
------------------------------------------------------------
--------------------------------------------
>Inocybe_perchtana_MD2017Inocybaceae15_Germany
CATCAT-----TGAAT--AAAC-----TTGCACAGG-TTG----TTGCTGG-C-TC--TC
-C--------GGGG---CATGTGCACG---CC--TG-TCATCTTTA----------TTTC
T-CCAA-C----TGTGCACATA----TTGTA--GA--CCTGG------------------
----A-------GTT---TTTG---TTCTGA------------AATC-----A-------
----TT---------TCGAG-TT-GGGAC-TGCTG-T-GCTTCATTCAGT-----TGAAG
-----TGG-GC--TTT------TCC-TT-----------ACA---TTTCT-GGG-TCTAT
G-TCA----TTT------CAC----AACCT-C----------------ATTTAGAAT-GT
CGA-------------------ACCTAT-----AAAAGT-TAAAT--ATAC---AACTTT
CAGCAACGG-ATCTCTTGG---CTCTCGCATCGATGAAGAACGCAGCGAAATGCGATAAG
TAATGTGAA-TTGCAGAATTCAGTGA---ATCATCGA-----ATCTTTGAAC--------
----------GCATC----T-----TGCGCT-----CCTTGGT---ATTCCGAGG-----
------------AGCATGCC-------------------------------TGTTTGAG-
TGT---CAT------TTAAGTT-CCTCAA-C----CACATCAAT-------TTGTCT-T-
GA--TGCGGC--TTGGA-T--ATGGGGG----------GTTTGCAGG-C-----------
------TTCTT--------------TGAA------GTC-TG-----------CTCC-CCT
G--AAATGCATT---AGTG---GTG-T-----CTG-AGCAGA-----TAT-AC--T-AC-
---AGGTG-TGA-TAA--------------------------------------------
------------------------------------------------------------
------------------------------------------------------------
------------------------------------------------------------
------------------------------------------------------------
------------------------------------------------------------
------------------------------------------------------------
------------------------------------------------------------
------------------------------------------------------------
------------------------------------------------------------
------------------------------------------------------------
------------------------------------------------------------
------------------------------------------------------------
------------------------------------------------------------
------------------------------------------------------------
------------------------------------------------------------
------------------------------------------------------------
------------------------------------------------------------
------------------------------------------------------------
------------------------------------------------------------
------------------------------------------------------------
------------------------------------------------------------
------------------------------------------------------------
------------------------------------------------------------
------------------------------------------------------------
------------------------------------------------------------
------------------------------------------------------------
------------------------------------------------------------
--------------------------------------------
>Inocybe_khalidii
CATCAT------GAAT--AAAC-----TTGCACAGG-CTG----TTGCTGG-CCCC--TC
-CT-------GGGG---TATGTGCACG---CT--TG-TCATCTTTA----------TCTC
T-CCAA-C----TGTGCACATA----TTGTA--GA--CCTGG------------------
----A-------GTTG--TTT------CTGA------------ATTA-----C-------
----TT---------TCGAG-TT-GGGAC-TGCTG-T-GCTTCATTCTTT----TCTGAA
----GTCG-GC--TTT------GCC-TT------------------TTGC-AGG-TCTAT
G-TTA----TTT------CAC----AACCT-CTT-----ATTA-----AATATGTAT-GT
TTAGA-----------------ATATAT------AAAGT-T---T--ATAC---AACTTT
CAGCAACGG-ATCTCTTGG---CTCTCGCATCGATGAAGAACGCAGCGAAATGCGATAAG
TAATGTGAA-TTGCAGAATTCAGTGA---ATCATCGA-----ATCTTTGAAC--------
----------GCATC----T-----TGCGCT-----CCTTGGT---ATTCCGAGG-----
------------AGCATGCC-------------------------------TGTTTGAG-
TGT---CAT-----TAAAAGT--TCTCAA-C----CACATTATA----------ACAAT-
GA--TGTGGC--TTGGA-T--GTGGGGG-----GGTGTCTTTGCAGG-C-----------
------TTCTAA-------CC----TGAG------GTC-TG-----------CTCC-CCT
G--AAATGCATT---AGTG---GTG-T-----CTG-AGCT-------ACT-AC--T-ACA
---AGATG-TGA-TAA----T----TATCTA-CATCGAA---AATGTA-----TG-CTGC
A---------------GCTGC--T-GC--TT----CATA---------------------
-----ATTAATAATTTG------------ATGAATT--TGACCTCAAATCAGGTAGGACT
ACCCGCTGAACTTAA-------GCATATCAATA-AGCGGAGGAAAAG--AAACTAACAAG
GATTC-------CCTAGTAACTGCGAGTGAAGCGGGAA-AGCTCAAATTTGAAATCTGGC
GGTT-----TTG-ACCGTCCGAGTTGTAATCTAGAGAAGTGTTTACCTGTGCT-GGACC-
GTGTACAAGTCTCCTGGAATGGAGCATCACAGAGGGTGAGAATCCCGTC-TTTGACAC-G
GACTG----CCATGTACATTAT-GGTG-CGCTCTCGAAGAGTCGAGTTGTTTGGGAATGC
AGCTCAAAATGGGTGGTAAATGCCATCTAAAGCTAAATATTGGCGAGAGACCGATAGCGA
ACAAGTACCGTGAGGGAAAGATGAAAAGAACTTTGGAAAGAGAGTTAAACAGTACGTGAA
ATTGCTGAAAGGGAAACGCTTGAAGTCAGTCACGTTGGCTAGAAATCAACCTTTGCTTCT
GCTTGGTGTACTTTCTGG------TC---GACGGGTCAGCATCAATTTTGATCATCGGAT
AAAGTC--CTTGGGAA--TGTGGCATC-----TTAGGATGTGTTATAGCCCATTGTC-GC
ATACGGTGGTTGGGATTGAGGAACTCAGCA-CG---CC----GCAA---GGCC--GGGT-
----TTCGACC-ACG----TT-CGTGCTTAGGAT-GCTGGCATAATGGCTTTAATCGACC
CGTCTTGAAACACGGACCAAGGAGTCTAACATGCCTGCGAGTGTTTGGGTGGAAAAACCC
ATG-CGCGCAATGAAAGTGAAA---GTTGAGAT--TCCTCTTCAAAGGGGGAAGCATTGA
CGCCCGGACCAGACCTT-CTGTGACG-GATCCGCGGTAGAGCATGTATGTTGGGACCCGA
AAGATGGTGAACTATGCCTGAATAGGGTGAAGCCAGAGGAAACTCTGGTGGAGGCTCGTA
GCGATTCTGACGTGCAAATCGATCG-----------------------------------
------------------------------------------------------------
------------------------------------------------------------
------------------------------------------------------------
------------------------------------------------------------
------------------------------------------------------------
------------------------------------------------------------
------------------------------------------------------------
------------------------------------------------------------
--------------------------------------------
>Inocybe_khalidii_Type
CATCAT------GAAT--AAAC-----TTGCACAGG-CTG----TTGCTGG-CCCC--TC
-CT-------GGGG---TATGTGCACG---CT--TG-TCATCTTTA----------TCTC
T-CCAA-C----TGTGCACATA----TTGTA--GA--CCTGG------------------
----A-------GTTG--TTT------CTGA------------ATTA-----C-------
----TT---------TCGAG-TT-GGGAC-TGCTG-T-GCTTCATTCTTT----TCTGAA
----GTCG-GC--TTT------GCC-TT------------------TTGC-AGG-TCTAT
G-TTA----TTT------CAC----AACCT-CTT-----ATTA-----AATATGTAT-GT
TTAGA-----------------ATATAT------AAAGT-T---T--ATAC---AACTTT
CAGCAACGG-ATCTCTTGG---CTCTCGCATCGATGAAGAACGCAGCGAAATGCGATAAG
TAATGTGAA-TTGCAGAATTCAGTGA---ATCATCGA-----ATCTTTGAAC--------
----------GCATC----T-----TGCGCT-----CCTTGGT---ATTCCGAGG-----
------------AGCATGCC-------------------------------TGTTTGAG-
TGT---CAT-----TAAAAGT--TCTCAA-C----CACATTATA----------ACAAT-
GA--TGTGGC--TTGGA-T--GTGGGGG-----GGTGTCTTTGCAGG-C-----------
------TTCTAA-------CC----TGAG------GTC-TG-----------CTCC-CCT
G--AAATGCATT---AGTG---GTG-T-----CTG-AGCT-------ACT-AC--T-ACA
---AGATG-TGA-TAA----T----TATCTA-CATCGAA---AATGTA-----TG-CTGC
A---------------GCTGC--T-GC--TT----CATA---------------------
-----ATTAATAATTTG------------ATGAATT--TGACCTCAAATCAGGTAGGACT
ACCCGCTGAACTTAA-------GCATATCAATA-AGCGGAGGAAAAG--AAACTAACAAG
GATTC-------CCTAGTAACTGCGAGTGAAGCGGGAA-AGCTCAAATTTGAAATCTGGC
GGTT-----TTG-ACCGTCCGAGTTGTAATCTAGAGAAGTGTTTACCTGTGCT-GGACC-
GTGTACAAGTCTCCTGGAATGGAGCATCACAGAGGGTGAGAATCCCGTC-TTTGACAC-G
GACTG----CCATGTACATTAT-GGTG-CGCTCTCGAAGAGTCGAGTTGTTTGGGAATGC
AGCTCAAAATGGGTGGTAAATGCCATCTAAAGCTAAATATTGGCGAGAGACCGATAGCGA
ACAAGTACCGTGAGGGAAAGATGAAAAGAACTTTGGAAAGAGAGTTAAACAGTACGTGAA
ATTGCTGAAAGGGAAACGCTTGAAGTCAGTCACGTTGGCTAGAAATCAACCTTTGCTTCT
GCTTGGTGTACTTTCTGG------TC---GACGGGTCAGCATCAATTTTGATCATCGGAT
AAAGTC--CTTGGGAA--TGTGGCATC-----TTAGGATGTGTTATAGCCCATTGTC-GC
ATACGGTGGTTGGGATTGAGGAACTCAGCA-CG---CC----GCAA---GGCC--GGGT-
----TTCGACC-ACG----TT-CGTGCTTAGGAT-GCTGGCATAATGGCTTTAATCGACC
CGTCTTGAAACACGGACCAAGGAGTCTAACATGCCTGCGAGTGTTTGGGTGGAAAAACCC
ATG-CGCGCAATGAAAGTGAAA---GTTGAGAT--TCCTCTTCAAAGGGGGAAGCATTGA
CGCCCGGACCAGACCTT-CTGTGACG-GATCCGCGGTAGAGCATGTATGTTGGGACCCGA
AAGATGGTGAACTATGCCTGAATAGGGTGAAGCCAGAGGAAACTCTGGTGGAGGCTCGTA
GCGATTCTGACGTGCAAATCGATCG-----------------------------------
------------------------------------------------------------
------------------------------------------------------------
------------------------------------------------------------
------------------------------------------------------------
------------------------------------------------------------
------------------------------------------------------------
------------------------------------------------------------
------------------------------------------------------------
--------------------------------------------
>Uncultured_fungus_tkINO8_Japan
C---------------------------------------------------C-----TC
---------TGGGG---TATGTGCACG---CT--TG-TCATCTTTA----------TCTC
T-CCAA-C----TGTGCACATA----TTGTA--GA--CCTGG------------------
----A-------GTTG-CTTT-------TGA------------AATA-----T-T-----
----TT---------TCGAG-TT-GGGAC-TGCTG-C-GCTTCA-----------TTGAA
----GTCA-GC--TTT------GCC--------------------TTTGC-AGG-TCTAT
G-TCA----TTTT----TCAC---AAACCT-C-----AATTTG-----AATATGTAT-GT
C-----------------------ATAT------AAAGT-TAAAT--ATAC---AACTTT
CAGCAACGG-ATCTCTTGG---CTCTCGCATCGATGAAGAACGCAGCGAAATGCGATAAG
TAATGTGAA-TTGCAGAATTCAGTGA---ATCATCGA-----ATCTTTGAAC--------
----------GCAAC----T-----TGCGCT-----CCTTGGT---ATTCCGAGG-----
------------AGCATGCC-------------------------------TGTTTGAG-
TGT---CAT-----TAAAAGT--TCTCAA-C----CACATTA------------TCAAT-
GA--TGTGGC--TTGGA-T--GTGGGGG----GTTTTTTTTTGCAGG-C-TT--------
------CTCAGC-------T-----TGAA------GTC-TG-----------CTCC-CCT
G--AAATGCATT---AGTG---GTG-T-----CTG-AGCT-------ACT-AC--T-ACT
---AGATG-TGA-TAA----T----TATCTA-CATCGAAA--AATGTA-----TG-CTGC
A---------------GCAGC--C-GC--TT----CATA---------------------
-----TTTATGAATTTG------------ATGAATT--TGACCTCAAATCAGGTAGGACT
ACCCGCTGAACTTAA-------GCATATCAATA-AGCGGAGGA-----------------
------------------------------------------------------------
------------------------------------------------------------
------------------------------------------------------------
------------------------------------------------------------
------------------------------------------------------------
------------------------------------------------------------
------------------------------------------------------------
------------------------------------------------------------
------------------------------------------------------------
------------------------------------------------------------
------------------------------------------------------------
------------------------------------------------------------
------------------------------------------------------------
------------------------------------------------------------
------------------------------------------------------------
------------------------------------------------------------
------------------------------------------------------------
------------------------------------------------------------
------------------------------------------------------------
------------------------------------------------------------
------------------------------------------------------------
------------------------------------------------------------
------------------------------------------------------------
------------------------------------------------------------
--------------------------------------------
>Uncultured_Inocybe_e307_Japan
------------------------------------------------------------
-----------------TATGTGCACG---CT--TG-TCATCTTTA----------TCTC
T-CCAA-C----TGTGCACATA----TTGTA--GA--CCTGG------------------
----A-------GTTG-CTTT-------TGA------------AATA-----T-T-----
----TT---------TCGAG-TT-GGGAC-TGCTG-C-GCTTCA-----------TTGAA
----GTCA-GC--TTT------GCC--------------------TTTGC-AGG-TCTAT
G-TCA----TTTT----TCAC---AAACCT-C-----AATTTG-----AATATGTAT-GT
C-----------------------ATAT------AAAGT-TAAAT--ATAC---AACTTT
CAGCAACGG-ATCTCTTGG---CTCTCGCATCGATGAAGAACGCAGCGAAATGCGATAAG
TAATGTGAA-TTGCAGAATTCAGTGA---ATCATCGA-----ATCTTTGAAC--------
----------GCAAC----T-----TGCGCT-----CCTTGGT---ATTCCGAGG-----
------------AGCATGCC-------------------------------TGTTTGAG-
TGT---CAT-----TAAAAGT--TCTCAA-C----CACATTA------------TCAAT-
GA--TGTGGC--TTGGA-T--GTGGGGG----GTTTTTTTTTGCAGG-C-TT--------
------CTCAGC-------T-----TGAA------GTC-TG-----------CTCC-CCT
G--AAATGCATT---AGTG---GTG-T-----CTG-AGCT-------ACT-AC--T-ACT
---AGATG-TGA-TAA----T----TATCTA-CATCGAAA--AATGTA-----TG-CTGC
A---------------GCAGC--C-GC--TT----CATA---------------------
-----TTTATGAATTTG------------ATGAAT-------------------------
------------------------------------------------------------
------------------------------------------------------------
------------------------------------------------------------
------------------------------------------------------------
------------------------------------------------------------
------------------------------------------------------------
------------------------------------------------------------
------------------------------------------------------------
------------------------------------------------------------
------------------------------------------------------------
------------------------------------------------------------
------------------------------------------------------------
------------------------------------------------------------
------------------------------------------------------------
------------------------------------------------------------
------------------------------------------------------------
------------------------------------------------------------
------------------------------------------------------------
------------------------------------------------------------
------------------------------------------------------------
------------------------------------------------------------
------------------------------------------------------------
------------------------------------------------------------
------------------------------------------------------------
------------------------------------------------------------
--------------------------------------------
>Inocybe_parvisquamulosa_TBGT_12303_T_India
CATTAT-----TGAAT--AAAC-----TTGAACGGG-CTG---TTTGCTGG-C-----TC
-ATT--AAGAAGAG---CATGTGCACG---CT--TG-TCATCTTTA----------TTTG
T-CC-A-C----TGTGCACAAC----TTGTA--GA--TCTGG------------------
----AAC-----GGT---TTC-------TGA------------AATT---TTC-T-----
----TT---------TCGA--TTGAGGAC-TGCTG-TGGCTTTA----GC-----AAAAG
---GTCCA-GC--TTTG---TTGCCCTT-----------GCAT--CTTTC-AGA-TCTAT
G--------TTT-----TCAC----AATCT-CTG---AATGTG-----ATTTARAATGGT
TAAAGCA---------------AATAAT-----AATAAT-AATATTATAAC---AACTTT
CAGCAACGG-ATCTCTTGG---CTCTCGCATCGATGAAGAACGCAGCGAAATGCGATAAG
TAATGTGAA-TTGCAGAATTCAGTGA---ATCATCGA-----ATTTTTGAAC--------
----------GCATC----T-----TGCGCT-----CCTTGGT---ATTCTGAGG-----
------------AGCATGCC-------------------------------TGTTTGAG-
TAT---CAT------AAAAGT--TCTCAA-C----CACATTGAT----------TTT---
AA--TGTGGAA-TTGGA-T--GTGGGGG-----TATTTGTTTGCAGG-C-TTT-------
------CTTT---------------TTAA------GTC-AG-----------CTCC-CCT
A--AAATATATT---AGTA---GTG-T-----CTGAAGCAGA-----CCC-AC--T-AC-
---AGATG-TGA-TAA----C----TATCTA-CATCATA---GTAGTATA---CA-CTGC
AC--------------GATAT--T-GC--TT----CAAATCA------------------
----TTTATATCATTTG------------ACCAATT--TGATCTCAAATCA---------
-------------------------TATCAATA-AGCGGAGGAAAAG--AAACTAACAAG
GATTC------CCCTAGTAACTGCGAGTGAAGYGGGAAAAGCTCAAATTTGAAATCTGGC
AGTTT----TTG-ACTGTCCGAGTTGTAATCTAGAGAAGTG-TTACCTGTGCT-GGACT-
GTGTACAAGTCTTCTGGAATGGAGCATCGTAGAGGGTGAGAATCCCGTCTTTTGACAC-A
GACTA----CC-AGTGCATTAT-GGTG-TGCTCTCGAAGAGTCGAGTTGTTTGGGAATGC
AGCTCAAAATGGGTGGTAAATGCCATCTAAAGCTAAATATTGGCGAGAGACCGATAGCGA
ACAAGTACCGTGAGGGAAAGATGAAAAGAACTTTGGAAAGAGAGTTAAACAGTACGTGAA
ATTGCTGAAAGGGAAACGCTTGAAGTCAGTCACGTTGGCTAGAAATCAGCC-TTGCTTCT
GCTTGGTGGACTTTCTTG------TC--TG-CGGGTCAGCATCAATTTTGACCATTGGAT
AAAGTC--TATGGGAA--TGTAGCATC-----TTTGGATGTGTTATAGCCCATTGTC-AC
ATACAGTGGTTGGGATTGAGGAACTCAGCA-CG---CC---TGCAA--GGGCC--GGGT-
----TTCGACC-ACG----TT-CGTGCTTAGGAT-GCTGGCATAATGGCTTTAATCGACC
CGTCTTGAAACACGGACCAAGGAGTCTAACATGCCTGCGAGTGTTTGGGTGG-AAAACCC
ATG-CGCGCAATGAAAGTGAAA---GTTGAGAT----CTCTGTTAAAGGGAGAGCATTGA
CGCCCAGACCAGACCTT-CTGTGACG-GATCTGCGGTAGAGCATGTGTGTTGGGACCCGA
AAGATGGTGAACTATGCCTGAATAGGGTGAAGCCAGAGGAAACTCTGGTGGAGGCTCGTA
GCGATTCTGACGTGCAAATCGATCGTCAAATTTGGGTATAGGGGCGAAAGACTAATCGAA
CCATC--TAGTAGCTGGTTCCTGCCGAAGTTTCCCTCAGGATAGCAGAAACTCAT---AT
CAGATTTATGTGGTAAAGCGAATGATTAGAGGCCTTGGGGTTGAAACAACCTTAACCTAT
TCTCAAACTTTAAATATGTAAGAACGAGCCGTCTCTTGAC---TGGACCGCTCGA-TGAT
TGAGAGTTTCTAGTGGGCCATTTTTGGTAAGCAGAACTGGCGATGCGGGATGAACCGAAC
GTGAGGTTAAGGTGCCGGAATTCACGCTCATCAGACACCACAAAAGGTGTTAGTTCATCT
AGACAGCAGGACGGTGGCCATGGAAGTCGGAATCCGCTAAGGAGTGTGTAACAACTCACC
TGCCGAATGAACTAGCCCTGAAAATGGATGGCGCTTAAGCG-TGATACCCATACCTCGCC
GTCAGTGTTGAAG-----TGATGCACTGACGAGTAGGCAGGCGTGGAGGTC---AGTGAA
GAAGCCTAGGCAGTGATG--------------------------
>Inocybe_peppa_YZ2023101421_China
----AT-----TGAAT--AAAT-----TTGAACAGG-CTG----TTGCTGG-C-CC--TC
-CT-------GGGG---TATGTGCACG---CT--TG-TCATTTTTG----------TTTT
T-CCAA-C----TGTGCACATG----TTGTA--GAC-TCTGG------------------
---AA-------GTA---TTA---------------------------------------
----TT---------TCAGA-TAGA---C-TGAGG-A-ACT-----------------AG
---CCCCAGGC--TTT------TCC-TT-----------GCA---CTTCC-AGG-TCTAT
G-TAA----TCTT----TTAC----AAACT-ATT---GAAG-------TTTTAGAAT-GT
TAT-------------------AAAAGT-----TGAAAT----AT--ATAC---AACTTT
CAGCAACGG-ATCTCTTGG---CTCTCGCATCGATGAAGAACACAGCGAAATGTGATAAG
TAATGTGAA-TTGCAGAATTCAGTGA---ATCATCGA-----ATCTTTGAAC--------
----------GCATC----T-----TGCGCT-----CCTTGGT---ATTCTGAGG-----
------------AGCATGCC-------------------------------TGTTTGAG-
TGT---CA-------TTACAT--TCTCAA-C----TACACTACTC---------TTT---
GTAGTGTGGC--TTGGA-TT-ATGGGGT---------TTTTTGCAGG-T-----------
------TTCT---------------TGAA------GCC-AG-----------CTTC-CCT
G--AAATGCATT---AGTG---GTA-T-----CTG-AGCAG----------AC--T-AC-
---AGATG-TGA-TAA----A----TATCTA-CATCTT---------------TG-CTGT
AA---ACA-----GATTACAC--T-GC--TT----CAAA-CA------------------
------AAAATCATTGT------------TTTTGTT--TGACCTCAAATCAGGTAGGACT
ACCCGC------------------------------------------------------
----------------GTAACTGCGAGTGAAGCGGGAAGAGCTCAAATTTGAAATCTGGC
AGTTT----TTG-ACTGTCCGAGTTGTAATCTAGAGAAGTG-TTACCTGTGCT-GGACC-
ATGTACAAGTCCCATGGAATTGGGCATCATAGAGGGTGAGAATCCCGTC-TTTGACAT-G
GACTA----CC-AGTGCATTAT-GGTA-TGCTCTCAAAGAGTCGAGTTGTTTGGGAATGC
AGCTCAAAATGGGTGGTAAATGCCATCTAAAGCTAAATATTGGCGAGAGACCGATAGCGA
ACAAGTACCGTGAGGGAAAGATGAAAAGAACTTTGGAAAGAGAGTTAAACAGTACGTGAA
ATTGCTGAAAGGGAAACGCTTGAAGTCAGTCACATTGGCCAGAAATCAGCC-TTGCTTCT
GCTTGGTGTATTTTCTGGT-----TC--TAATGGGTCAGCATCAATTTTGATCACTGGAA
AAAGTC--TTTGGGAA--TGTGGCATC-----TTTGGATGTGTTATAGCCCATTGTC-AC
ATACAGTGGTTGGGATTGAGGAACTCAGCA-CG---CC----GCAA--AGGCC--GGGT-
----TTCGACC-ACG----TT-CGTGCTTAGGAT-GCTGGCATAATGGCTTTAATCGACC
CGTCTTGAAACACGGACCAAGGAGTCTAACATGCCTGCGAGTGTTTGGGTGA-AAAACCC
ATG-CGCGTAATGAAAGTGAAA---GTTGAGAT----CCTTTTCAAAGG---AGCATTGA
CGCCCAGACCAGACCTT-TTGTGACG-GATCTGCGGTAGAGCATGTATGTTGGGACCCGA
AAGATGGTGAACTATGCCTGAATAGGGTGAAGCCAGAGGAAACTCTGGTGGAGGCTCGTA
GCGATTCTGACGTGCAAATCGATCGTCAAATTTGGGTATAGGGGCGAAAGACTAATCGAA
CCATC--TAGTAGCTGGTTCCTGCCGAAGTTTCCCTCAGGATAGCAGAAACTCAT---AT
CAGATTTATGTGGTAAAGCGAATGATTAGAGGCCTTGGGGTTGAAACAACCTTAACCTAT
TCTCAAACTTTAAATATGTAAGAACGAGCCGTCTCTTGAC---TGGACCGCTCGA-TGAT
TGAGAGTTTCTAGTGGGCCATTTTTGGTAAGCAGAACTGGCGATGCGGGATGAACCGAAC
GCAAGGTTAAGGTGCCGGAATTCACGCTCATCAGACACCACAAAAGGTGTTAGTTCATCT
AGACAGCAGGACGGTGGCCATGGAAGTCGGAATCCGCTAAGGAGTGTGTAACAACTCACC
TGCCAAATGAACTAGCCCTGAAAATGGATGGCGCTTAAGCG-TGATACCCATACCTTGCC
GTCAGTGTTGAAG-----TGATGCACTGACGAGTAGGCAGGCGTGGAGGT----------
--------------------------------------------
>Inocybe_peppa_YZ2023102842_China
-----T-----TGAAT--AAAT-----TTGAACAGG-CTG----TTGCTGG-C-CC--TC
-CTG------GGGG---TATGTGCACG---CT--TG-TCATTTTTG----------TTTT
T-CCAA-C----TGTGCACATG----TTGTA--GAC-TCTGG------------------
---AA-------GTA---TTA---------------------------------------
----TT---------TCAGA-TAGA---C-TGAGG-A-ACT-----------------AG
---CCCCAGGC--TTT------TCC-TT-----------GCA---CTTCC-AGG-TCTAT
G-TAA----TCTT----TTAC----AAACT-ATT---GAAG-------TTTTAGAAT-GT
TAT-------------------AAAAGT-----TGAAAT----AT--ATAC---AACTTT
CAGCAACGG-ATCTCTTGG---CTCTCGCATCGATGAAGAACACAGCGAAATGTGATAAG
TAATGTGAA-TTGCAGAATTCAGTGA---ATCATCGA-----ATCTTTGAAC--------
----------GCATC----T-----TGCGCT-----CCTTGGT---ATTCTGAGG-----
------------AGCATGCC-------------------------------TGTTTGAG-
TGT---CA-------TTACAT--TCTCAA-C----TACACTACTC---------TTT---
GTAGTGTGGC--TTGGA-TT-ATGGGGT---------TTTTTGCAGG-T-----------
------TTCT---------------TGAA------GCC-AG-----------CTTC-CCT
G--AAATGCATT---AGTG---GTA-T-----CTG-AGCAG----------AC--T-AC-
---AGATG-TGA-TAA----A----TATCTA-CATCTT---------------TG-CTGT
AA---ACA-----GATTACAC--T-GC--TT----CAAA-CA------------------
------AAAATCATTGT------------TTTT---------------------------
------------------------------------------------------------
---------------------TGCGAGTGAAGCGGGAAGAGCTCAAATTTGAAATCTGGC
AGTTT----TTG-ACTGTCCGAGTTGTAATCTAGAGAAGTG-TTACCTGTGCT-GGACC-
ATGTACAAGTCCCATGGAATTGGGCATCATAGAGGGTGAGAATCCCGTC-TTTGACAT-G
GACTA----CC-AGTGCATTAT-GGTA-TGCTCTCAAAGAGTCGAGTTGTTTGGGAATGC
AGCTCAAAATGGGTGGTAAATGCCATCTAAAGCTAAATATTGGCGAGAGACCGATAGCGA
ACAAGTACCGTGAGGGAAAGATGAAAAGAACTTTGGAAAGAGAGTTAAACAGTACGTGAA
ATTGCTGAAAGGGAAACGCTTGAAGTCAGTCACATTGGCCAGAAATCAGCC-TTGCTTCT
GCTTGGTGTATTTTCTGGT-----TC--TAATGGGTCAGCATCAATTTTGATCACTGGAA
AAAGTC--TTTGGGAA--TGTGGCATC-----TTTGGATGTGTTATAGCCCATTGTC-AC
ATACAGTGGTTGGGATTGAGGAACTCAGCA-CG---CC----GCAA--AGGCC--GGGT-
----TTCGACC-ACG----TT-CGTGCTTAGGAT-GCTGGCATAATGGCTTTAATCGACC
CGTCTTGAAACACGGACCAAGGAGTCTAACATGCCTGCGAGTGTTTGGGTGA-AAAACCC
ATG-CGCGTAATGAAAGTGAAA---GTTGAGAT----CCTTTTCAAAGG---AGCATTGA
CGCCCAGACCAGACCTT-TTGTGACG-GATCTGCGGTAGAGCATGTATGTTGGGACCCGA
AAGATGGTGAACTATGCCTGAATAGGGTGAAGCCAGAGGAAACTCTGGTGGAGGCTCGTA
GCGATTCTGACGTGCAAATCGATCGTCAAATTTGGGTATAGGGGCGAAAGACTAATCGAA
CCATC--TAGTAGCTGGTTCCTGCCGAAGTTTCCCTCAGGATAGCAGAAACTCAT---AT
CAGATTTATGTGGTAAAGCGAATGATTAGAGGCCTTGGGGTTGAAACAACCTTAACCTAT
TCTCAAACTTTAAATATGTAAGAACGAGCCGTCTCTTGAC---TGGACCGCTCGA-TGAT
TGAGAGTTTCTAGTGGGCCATTTTTGGTAAGCAGAACTGGCGATGCGGGATGAACCGAAC
GCAAGGTTAAGGTGCCGGAATTCACGCTCATCAGACACCACAAAAGGTGTTAGTTCATCT
AGACAGCAGGACGGTGGCCATGGAAGTCGGAATCCGCTAAGAAGTGTGTAACAACTCACC
TGCCAAATGAACTAGCCCTGAAAATGGATGGCGCTTAAGCG-TGATACCCATACCTTGCC
GTCAGTGTTGAAG-----TGATGCACTGACGAGTAGGCAGGCGTGG--------------
--------------------------------------------
>Inocybe_peppa_YZ2024042051_China
CATTAT-----TGAAT--AAAT-----TTGAACAGG-CTG----TTGCTGG-C-CC--TC
-CT-------GGGG---TATGTGCACG---CT--TG-TCATTTTTG----------TTTT
T-CCAA-C----TGTGCACATG----TTGTA--GAC-TCTGG------------------
---AA-------GTA---TTA---------------------------------------
----TT---------TCAGA-TAGA---C-TGAGG-A-ACT-----------------AG
---CCCCAGGC--TTT------TCC-TT-----------GCA---CTTCC-AGG-TCTAT
G-TAA----TCTT----TTAC----AAACT-ATT---GAAG-------TTTTAGAAT-GT
TAT-------------------AAAAGT-----TGAAAT----AT--ATAC---AACTTT
CAGCAACGG-ATCTCTTGG---CTCTCGCATCGATGAAGAACACAGCGAAATGTGATAAG
TAATGTGAA-TTGCAGAATTCAGTGA---ATCATCGA-----ATCTTTGAAC--------
----------GCATC----T-----TGCGCT-----CCTTGGT---ATTCTGAGG-----
------------AGCATGCC-------------------------------TGTTTGAG-
TGT---CA-------TTACAT--TCTCAA-C----TACACTACTC---------TTT---
GTAGTGTGGC--TTGGA-TT-ATGGGGT---------TTTTTGCAGG-T-----------
------TTCT---------------TGAA------GCC-AG-----------CTTC-CCT
G--AAATGCATT---AGTG---GTA-T-----CTG-AGCAG----------AC--T-AC-
---AGATG-TGA-TAA----A----TATCTA-CATCTT---------------TG-CTGT
AA---ACA-----GATTACAC--T-GC--TT----CAAA-CA------------------
------AAAATCATTGT------------TTTTGTT--TGACCTCAAATCAGGTAGGACT
ACCCGCTGAACTTAA-------GCATATC-------------------------------
-------------------ACTGCGAGTGAAGCGGGAAGAGCTCAAATTTGAAATCTGGC
AGTTT----TTG-ACTGTCCGAGTTGTAATCTAGAGAAGTG-TTACCTGTGCT-GGACC-
ATGTACAAGTCCCATGGAATTGGGCATCATAGAGGGTGAGAATCCCGTC-TTTGACAT-G
GACTA----CC-AGTGCATTAT-GGTA-TGCTCTCAAAGAGTCGAGTTGTTTGGGAATGC
AGCTCAAAATGGGTGGTAAATGCCATCTAAAGCTAAATATTGGCGAGAGACCGATAGCGA
ACAAGTACCGTGAGGGAAAGATGAAAAGAACTTTGGAAAGAGAGTTAAACAGTACGTGAA
ATTGCTGAAAGGGAAACGCTTGAAGTCAGTCACATTGGCCAGAAATCAGCC-TTGCTTCT
GCTTGGTGTATTTTCTGGT-----TC--TAATGGGTCAGCATCAATTTTGATCACTGGAA
AAAGTC--TTTGGGAA--TGTGGCATC-----TTTGGATGTGTTATAGCCCATTGTC-AC
ATACAGTGGTTGGGATTGAGGAACTCAGCA-CG---CC----GCAA--AGGCC--GGGT-
----TTCGACC-ACG----TT-CGTGCTTAGGAT-GCTGGCATAATGGCTTTAATCGACC
CGTCTTGAAACACGGACCAAGGAGTCTAACATGCGTGCGAGTGTTTGGGTGA-AAAACCC
ATG-CGCGTAATGAAAGTGAAA---GTTGAGAT----CCTTTTCAAAGG---AGCATTGA
CGCCCAGACCAGACCTT-TTGTGACG-GATCTGCGGTAGAGCATGTATGTTGGGACCCGA
AAGATGGTGAACTATGCCTGAATAGGGTGAAGCCAGAGGAAACTCTGGTGGAGGCTCGTA
GCGATTCTGACGTGCAAATCGATCGTCAAATTTGGGTATAGGGGCGAAAGACTAATCGAA
CCATC--TAGTAGCTGGTTCCTGCCGAAGTTTCCCTCAGGATAGCAGAAACTCAT---AT
CAGATTTATGTGGTAAAGCGAATGATTAGAGGCCTTGGGGTTGAAACAACCTTAACCTAT
TCTCAAACTTTAAATATGTAAGAACGAGCCGTCTCTTGAC---TGGACCGCTCGA-TGAT
TGAGAGTTTCTAGTGGGCCATTTTTGGTAAGCAGAACTGGCGATGCGGGATGAACCGAAC
GCAAGGTTAAGGTGCCGGAATTCACGCTCATCAGACACCACAAAAGGTGTTAGTTCATCT
AGACAGCAGGACGGTGGCCATGGAAGTCGGAATCCGCTAAGGAGTGTGTAACAACTCACC
TGCCAAATGAACTAGCCCTGAAAATGGATGGCGCTTAAGCG-TGATACCCATACCTTGCC
GTCAGTGTTGAAG-----TGATGCACTGACGAGTAGGCAGGCGTGGAGGTC---------
--------------------------------------------
>Inocybe_picrosma_WTU_F049450_T_USA
-----T-----CGAAT--AAAC-----TTGAACAGG-CTG----TTGCTGG-CCCC--TC
CCTT-----GAGGGTG-TATGTGCACG---CT--TG-TCATCTTTAT-------CATTTC
T-CCAA-C----TGTGCACATA----TTGTA--GA--CCTGG------------------
------------GAAG-CTTT-------TGA------------ATTT-----A-T-----
----TT---------TCGAG-TT-GGGAC-TGCTG-T-GCTTTTGATT-------CAAAG
-----TCA-GC--TTT------TCC-TT-----------GAA---TTTCC-AGG-TCTAT
G-TCA----TTT-----TTAC----AAACT-CTT---GATGTG------TTTAGAAT-GT
TGAATC----------------ATATTT-----AAAAAT--------ATAC---AACTTT
CAGCAACGG-ATCTCTTGG---CTCTCGCATCGATGAAGAACGCAGCGAAATGCGATAAG
TAATGTGAA-TTGCAGAATTCAGTGA---ATCATCGA-----ATCTTTGAAC--------
----------GCATC----T-----TGCGCT-----CCTTGGT---ATTCCGAGG-----
------------AGCATGCC-------------------------------TGTTTGAG-
TGT---CAT------TTAACTTCTCTCAA-C----TACATCAAT-------CAGTCT---
GA--TGTGGC--TTGGA-T--GTGGGGG-----ATTTTCTTTGCAGG-C-----------
------TTTGAA-------------TGAA------GTC-TG-----------CTCC-CCT
G--AAATGCATT---AGTG---GTA-T-----CTG-AGCT-----------GC--T-AT-
---AGGTG-TGA-TAA----T----TATCTA-TG-CCT----TTGGTCA----TG-CTGA
T---------------CGTGC--T-GC--TT----CTAA-CAAAGTGG------------
----ATAAGAACCACTG--------TTTCATGAATT--TGACCTCAAATCAGGTAGGACT
ACCCGCTGAACTTA----------------------------------------------
------------------------------------------------------------
------------------------------------------------------------
------------------------------------------------------------
------------------------------------------------------------
------------------------------------------------------------
------------------------------------------------------------
------------------------------------------------------------
------------------------------------------------------------
------------------------------------------------------------
------------------------------------------------------------
------------------------------------------------------------
------------------------------------------------------------
------------------------------------------------------------
------------------------------------------------------------
------------------------------------------------------------
------------------------------------------------------------
------------------------------------------------------------
------------------------------------------------------------
------------------------------------------------------------
------------------------------------------------------------
------------------------------------------------------------
------------------------------------------------------------
------------------------------------------------------------
------------------------------------------------------------
--------------------------------------------
>Inocybe_picrosma_WTU:Stz4839_USA
-----T-----CGAAT--AAAC-----TTGAACAGG-CTG----TTGCTGG-CCCC--TC
CCTT-----GAGGGTG-TATGTGCACG---CT--TG-TCATCTTTAT-------CATTTC
T-CCAA-C----TGTGCACATA----TTGTA--GA--CCTGG------------------
------------GAAG-CTTT-------TGA------------ATTT-----A-T-----
----TT---------TCGAG-TT-GGGAC-TGCTG-T-GCTTTTGATT-------CAAAG
-----TCA-GC--TTT------TCC-TT-----------GAA---TTTCC-AGG-TCTAT
G-TCA----TTT-----TTAC----AAACT-CTT---GATGTG------TTTAGAAT-GT
TGAATC----------------ATATTT-----AAAAAT--------ATAC---AACTTT
CAGCAACGG-ATCTCTTGG---CTCTCGCATCGATGAAGAACGCAGCGAAATGCGATAAG
TAATGTGAA-TTGCAGAATTCAGTGA---ATCATCGA-----ATCTTTGAAC--------
----------GCATC----T-----TGCGCT-----CCTTGGT---ATTCCGAGG-----
------------AGCATGCC-------------------------------TGTTTGAG-
TGT---CAT------TTAACTTCTCTCAA-C----TACATCAAT-------CAGTCT---
GA--TGTGGC--TTGGA-T--GTGGGGG-----ATTTTCTTTGCAGG-C-----------
------TTTGAA-------------TGAA------GTC-TG-----------CTCC-CCT
G--AAATGCATT---AGTG---GTA-T-----CTG-AGCT-----------GC--T-AT-
---AGGTG-TGA-TAA----T----TATCTA-TG-CCT----TTGGTCA----TG-CTGA
T---------------CGTGC--T-GC--TT----CTAA-CAAAGTGG------------
----ATAAGAACCACTG--------TTTCATGAATT--TGACCTCAAATCAGGTAGGACT
ACCCGCTGAACTTAA-------GCATATCAATA-AGCGGAGGAAAAG--AAACTAACAAG
GATTC------CCCTAGTAACTGCGAGTGAAGCGGGAAAAGCTCAAATTTGAAATCTGGC
AGCTC----TTGAACTGTCCGAATTGTAATCTAGAGAAGTG-TTACCTGTGCT-GGACC-
GTGTACAAGTCTTCTGGAATGGAGCATCATAGAGGGTGAGAATCCCGTC-TTTGACAT-G
GACTG----CC-TGCACGTTAT-GGTG-CGCTCTCGAAGAGTCGAGTTGTTTGGGAATGC
AGCTCAAAATGGGTGGTAAATGCCATCTAAAGCTAAATATTGGCGAGAGACCGATAGCGA
ACAAGTACCGTGAGGGAAAGATGAAAAGAACTTTGGAAAGAGAGTTAAACAGTACGTGAA
ATTGCTGAAAGGGAAACACTTGAAGTCAGTCGCGTTGGCTAGAAATCAGCT-TAGCTTTT
GCTTGGTGTACTTTCTGG------T---TGATGGGTCAGCATCAATTTTGACCATTGGAT
AAAGTT--GATGGGAAGGTGTCACATC-----TT--------------CCCATTGTT-GC
ATACAGTGGTTGGGATTGAGGAACTCAGCA-CG---CC----ACAA--AGGCC--GGGTC
----TTTGACC-ACG----TT-CGTGCTTAGGAT-GCTGGCATAATGGCTTTAATTGACC
CGTCTTGAAACACGGACCAAGGAGTCTAACATGCCTGCGAGTGT----------------
------------------------------------------------------------
------------------------------------------------------------
------------------------------------------------------------
------------------------------------------------------------
------------------------------------------------------------
------------------------------------------------------------
------------------------------------------------------------
------------------------------------------------------------
------------------------------------------------------------
------------------------------------------------------------
------------------------------------------------------------
------------------------------------------------------------
--------------------------------------------
>Inocybe_populea_TAKK15655_T_Japan
CATTAT-----TGAAT-AAAAC-----TTGAACAGGTCTG----TTGCTGG-CTCC--TC
----------GGGG---CATGTGCACA---CT--TG-TCATTTTTAT-----TTCATTTC
T-CC-T-C----TGTGCACCAA----CTGTA--GG--TCTGG------------------
----A-------GTT---TCT-------TGA------------AATC-----C-T-TTGG
TT--TT---------TCGA--TAGAGGAC-TGCTG-T-TCCTTTT---GA-----AAAAG
---GGTCA-GC--TTT------GCC-TC-----------ATGT--CTTCC-AGA-TCTAT
G-TTT----TTCT---CTCAC----AATCT-CTC---AATGTG-----TTTTGGAAT-GT
CAAATTG---------------ATATAT-----ATACAA-T------ATAC---AACTTT
CAGCAACGG-ATCTCTTGG---CTCTCGCATCGATGAAGAACGCAGCGAAATGCGATAAG
TAATGTGAA-TTGCAGAATTCAGTGA---ATCATCGA-----ATCTTTGAAC--------
----------GCATC----T-----TGCGCT-----CCTTGGT---ATTCTGAGG-----
------------AGCATGCC-------------------------------TGTTTGAG-
TGT---CA-------TTAAGT--TCTCGA-C----CACATTGATT------TGCTTT---
GA--TGTGGA--TTGGA-C--ATGGGA------------TTTGCAGG-CCCTTCTT----
--TTTTTTCTAA-------A-----AAAA------GTC-TG-----------CTCT-CCT
G--AAATACATT---AGTG---GTA-T-----CTG-AGCAGAG----ACT-AC--T-AC-
---AGGTG-TGA-TAA----C----TATCTA-TG-CCT----ACTGTAGAA--TG-CTGT
A---------------TGAAC--T-GC--TT----CAAACCCCA----------------
----ATTTGTTTTTTTG------------ACCAATT--TGACCTCAAATCAGGTAGGACT
ACCCGCTGAACTTAA-------GCATATCAATA-AGCGGAGGAAAAG--AAACTAACAAG
GATTC------CCCTAGTAACTGCGAGTGAAGCGGGAAAAGCTCAAATTTGAAATCTGGC
GGTTC----TTG-ACTGTCCGAGTTGTAATCTAGAGAAGTG-TTACCCGTGCT-GGACC-
GTGTACAAGTCTCCTGGA------------------------------------------
------------------------------------------------------------
------------------------------------------------------------
------------------------------------------------------------
------------------------------------------------------------
------------------------------------------------------------
------------------------------------------------------------
------------------------------------------------------------
------------------------------------------------------------
------------------------------------------------------------
------------------------------------------------------------
------------------------------------------------------------
------------------------------------------------------------
------------------------------------------------------------
------------------------------------------------------------
------------------------------------------------------------
------------------------------------------------------------
------------------------------------------------------------
------------------------------------------------------------
------------------------------------------------------------
------------------------------------------------------------
------------------------------------------------------------
--------------------------------------------
>Inocybe_corsica_AH:51900_T_Spain
CATTAT-----CGAAT-AAAAC-----TTGAGCGGG-TTG----TTGCTGG-CTTC--TC
----------GAGG---CATGTGCACG---CC--CG-TCATTTTTTTTTCACTTCATTTC
T-CC-T-C----TGTGCACCGA----CTGTA--GG--TCTGG------------------
----A-------GTT---TTTC----TTTGA------------AATC----TC-A-----
----TT---------TCGA--TTGAGGAC-TGCTGGT-GCCCCCTT-TGA-----AGGCG
GTCGGTCA-GC--TTT------GCC-TT-----------GCA---TCTCT-GGG-TCTAT
G-T------TTT-----TCAC----AACCT-CTC---AATGTG-----TTTTGGAAT-GT
AGAATTG---------------ATATGT-----AAAAAAATAAATACATAC---AACTTT
CAGCAACGG-ATCTCTTGG---CTCTCGCATCGATGAAGAACGCAGCGAAATGCGATAAG
TAATGTGAA-TTGCAGAATTCAGTGA---ATCATCGA-----ATCTTTGAAC--------
----------GCATC----T-----TGCGCT-----CCTTGGT---ATTCCGAGG-----
------------AGCATGCC-------------------------------TGTTTGAG-
TGT---CA-------TCAAGT--TCTCAA-C----CA-ATTGATT----T-GCTTTT---
GA--TGTGGA--TTGGA-CC-ATGGGA------------TTTGCAGG-CCCT--------
------TTCAATGGA---AA-----AAAG------GTC-TG-----------CTCT-CCT
G--AAATAGATT---AGCA---GTG-T-----CTG-AGCAG------ACT-AC-TT-GC-
---AGGTG-TGA-TAA----C----TATCTA-TG-CCTT---ATTGTAACAGTTG-CTGC
G---------------CAAAC--T-GC--TT----CCGA---------------------
------ATCTTCATTTG---------TTGACCAATT--TGACCTCAAATCA---------
------------------------------------------------------------
----C------CCCTAGTAACTGCGAGTGAAGCGGGAAAAGCTCAAATTTGAAATCTGGC
GGTTT----TTG-ACTGTCCGAGTTGTAATCTAGAGAAGTG-TTACCCGTGCT-GGACT-
GTGTACAAGTCTCCTGGAATGGGGCATCATAGAGGGTGAGAATCCCGTC-TTTGACAC-G
GACTG----CC-AGTGCGCTGTGGGTG-TGCTCTCAAAGAGTCGAGTTGTTTGGGAATGC
AGCTCAAAATGGGTGGTAAATGCCATCTAAAGCTAAATATTGGCGAGAGACCGATAGCGA
ACAAGTACCGTGAGGGAAAGATGAAAAGAACTTTGGAAAGAGAGTTAAACAGTACGTGAA
ATTGCTGAAAGGGAAACGCTTGAAGTCAGTCGCGTCGGTGGGAAATCAGCC-TTGCTTTT
GCTTGGTGTACTTTCCTG------TCC-TGACGGGTCAGCATCAATCTTGACCATTGGAT
AAAGTC--TGTGGGAA--TGTAGCATC----TTTTGGATGTGTTATAGCCCATTGTC-GC
ATACGGTGGTTGGGATTGAGGAACTCAGCA-CG--CCC----GCGA--GGGAC--GGGT-
---TTTCGACC-ACGTT-TTTCCGTGCTTAGGAT-GCTGGCATAATGGCTTTAATCGACC
CGTCTTGAAACACGGACCAAGGAGTCTAACATGCCTGCGAGTGTTTGGGTGGAAAAACCC
ATG-CGCGCAATGAAAGTGAAA---GTTGAGAT----CTCTGTCAAAGG-AGAGCATTGA
CGCCCAGACCAGACCTT-CTGTGACG-GATCTGCGGTAGAGCATGCGTGTTGGGACCCGA
AAGATGGTGAACTATGCCTGAATAGGGTGAAGCCAGAGGAAACTCTGGTGGAGGCTCGTA
GCGATTCTGACGTGCAAATCGA--------------------------------------
------------------------------------------------------------
------------------------------------------------------------
------------------------------------------------------------
------------------------------------------------------------
------------------------------------------------------------
------------------------------------------------------------
------------------------------------------------------------
------------------------------------------------------------
--------------------------------------------
>Inocybe_corsica_AH_55201_France
CATTAT-----CGAAT-AAAAC-----TTGAGCGGG-TTG----TTGCTGG-CTTC--TC
----------GAGG---CATGTGCACG---CC--CG-TCATTTTTTTTTCACTTCATTTC
T-CC-T-C----TGTGCACCGA----CTGTA--GG--TCTGG------------------
----A-------GTT---TTTC----TTTGA------------AATC----TC-A-----
----TT---------TCGA--TTGAGGAC-TGCTGGT-GCCCCCTT-TGA-----AGGCG
GTCGGTCA-GC--TTT------GCC-TT-----------GCA---TCTCT-GGG-TCTAT
G-T------TTT-----TCAC----AACCT-CTC---AATGTG-----TTTTGGAAT-GT
AGAATTG---------------ATATGT-----AAAAAAATAAATACATAC---AACTTT
CAGCAACGG-ATCTCTTGG---CTCTCGCATCGATGAAGAACGCAGCGAAATGCGATAAG
TAATGTGAA-TTGCAGAATTCAGTGA---ATCATCGA-----ATCTTTGAAC--------
----------GCATC----T-----TGCGCT-----CCTTGGT---ATTCCGAGG-----
------------AGCATGCC-------------------------------TGTTTGAG-
TGT---CA-------TCAAGT--TCTCAA-C----CACATTGATT----T-GCTTTT---
GA--TGTGGA--TTGGA-CC-ATGGGA------------TTTGCAGG-CCCT--------
------TTCAATGGA---AA-----AAAG------GTC-TG-----------CTCT-CCT
G--AAATAGATT---AGCA---GTG-T-----CTG-AGCAG------ACT-AC-TT-GC-
---AGGTG-TGA-TAA----C----TATCTA-TG-CCTT---ATTGTAACAGTTG-CTGC
G---------------CAAAC--T-GC--TT----CCGA---------------------
------ATCTTCATTTG---------TTGACCAATT--TGACCTCAAATCAG--------
------------------------------------CG----------------------
---AC------CCCTAGTAACTGCGAGTGAAGCGGGAAAAGCTCAAATTTGAAATCTGGC
GGTTT----TTG-ACTGTCCGAGTTGTAATCTAGAGAAGTG-TTACCCGTGCT-GGACT-
GTGTACAAGTCTCCTGGAATGGGGCATCATAGAGGGTGAGAATCCCGTC-TTTGACAC-G
GACTG----CC-AGTGCGCTGTGGGTG-TGCTCTCAAAGAGTCGAGTTGTTTGGGAATGC
AGCTCAAAATGGGTGGTAAATGCCATCTAAAGCTAAATATTGGCGAGAGACCGATAGCGA
ACAAGTACCGTGAGGGAAAGATGAAAAGAACTTTGGAAAGAGAGTTAAACAGTACGTGAA
ATTGCTGAAAGGGAAACGCTTGAAGTCAGTCGCGTCGGTGGGAAATCAGCC-TTGCTTTT
GCTTGGTGTACTTTCCTG------TCC-TGACGGGTCAGCATCAATCTTGACCATTGGAT
AAAGTC--TGTGGGAA--TGTAGCATC----TTTTGGATGTGTTATAGCCCATTGTC-GC
ATACGGTGGTTGGGATTGAGGAACTCAGCA-CG--CCC----GCGA--GGGAC--GGGT-
---TTTCGACC-ACGTT-TTTCCGTGCTTAGGAT-GCTGGCATAATGGCTTTAATCGACC
CGTCTTGAAACACGGACCAAGGAGTCTAACATGCCTGCGAGTGTTTGGGTGGAAAAACCC
ATG-CGCGCAATGAAAGTGAAA---GTTGAGAT----CTCTGTCAAAGG-AGAGCATTGA
CGCCCAGACCAGACCTT-CTGTGACG-GATCTGCGGTAGAGCATGCGTGTTGGGACCCGA
AAGATGGTGAACTATGCCTGAATAGGGTGAAGCCAGAGGAAACTCTGGTGGAGGCTCGTA
GCGATTCTGACGTGCAAATCGA--------------------------------------
------------------------------------------------------------
------------------------------------------------------------
------------------------------------------------------------
------------------------------------------------------------
------------------------------------------------------------
------------------------------------------------------------
------------------------------------------------------------
------------------------------------------------------------
--------------------------------------------
>Inocybe_swatica_Pakistan
CATTAT-----CGAATGAAAAC-----TTGAATGGG-CTG----TTGCTGGTC-----CC
-CTT-----GGGGG---CATGTGCACG---CT--CG-TCATTTTTAT-----TTCATTTC
T-CCCT-C----TGTGCATCAA----CTGTA--GG--TCTGG------------------
----A-------GGA---TTT------TTGA------------AATC-----C-T-TTGG
TT--TT---------TCGA--TGGAGGAC-TGC---------------------------
-----CCATGC--TTT------GCCTTT-----------GCA---TCTCC-AGG-TCTAT
G-TTC----TTT-----TTAC---AAATCT-CTC---AATGTG-----TTTTGGAAT-GT
CAAATTG---------------ATGTAT-------AAAT--------ATAC---AACTTT
CAGCAACGG-ATCTCTTGG---CTCTCGCATCAATGAAGAACGCAGCGAAATGCGATAAG
TAATGTGAA-TTGCAGAATTCACTGA---ATCATCGA-----ATCTTTGAAC--------
----------GCATC----T-----TGCGCT-----CCTTGGT---ATTCTGAGG-----
------------AGCATGCC-------------------------------TGTTTGAG-
TGT---CA-------TCAAGT--TCTCAA-C----CGCATCGATT----T-GCTTTT---
GA--TGTGGA--TTGGA-C--ATGGGAT-----------TTTGCAGG-C-CCCCCCCCCT
CCTTTTTTTAAAAAA---GA----GAAGG------GTC-TG-----------CTCT-CCT
G--AAATAGATT---AGTG---GTA-T-----CTG-ACCAAAG----ACT-AC--A-AC-
---AGGTG-TGATTAA----C----TATCTA-TG-CCT-----TTGTGGAA--TG-CTGC
AT-------------ATAAAC--T-GC--TT----CAAA-CC------------------
-----TCATTCTGTTTG------------ACCATGT-TTGACCTCAAATCAGGTAGGACT
ACCCGCTGAACTTAA-------GCATATCATAA-ACCGGAGGAGA---------------
------------------------------------------------------------
------------------------------------------------------------
------------------------------------------------------------
------------------------------------------------------------
------------------------------------------------------------
------------------------------------------------------------
------------------------------------------------------------
------------------------------------------------------------
------------------------------------------------------------
------------------------------------------------------------
------------------------------------------------------------
------------------------------------------------------------
------------------------------------------------------------
------------------------------------------------------------
------------------------------------------------------------
------------------------------------------------------------
------------------------------------------------------------
------------------------------------------------------------
------------------------------------------------------------
------------------------------------------------------------
------------------------------------------------------------
------------------------------------------------------------
------------------------------------------------------------
------------------------------------------------------------
--------------------------------------------
>LAH38691_Inocybe_swatica_Pakistan
CATTAT-----CGAATGAAAAC-----TTGAATGGG-CTG----TTGCTGGTC-----CC
-CTT-----GGGGG---CATGTGCACG---CT--CG-TCATTTTTAT-----TTCATTTC
T-CCCT-C----TGTGCATCAA----CTGTA--GG--TCTGG------------------
----A-------GGA---TTT------TTGA------------AATC-----C-T-TTGG
TT--TT---------TCGA--TGGAGGAC-TGC---------------------------
-----CCATGC--TTT------GCCTTT-----------GCA---TCTCC-AGG-TCTAT
G-TTC----TTT-----TTAC---AAATCT-CTC---AATGTG-----TTTTGGAAT-GT
CAAATTG---------------ATGTAT-------AAAT--------ATAC---AACTTT
CAGCAACGG-ATCTCTTGG---CTCTCGCATCAATGAAGAACGCAGCGAAATGCGATAAG
TAATGTGAA-TTGCAGAATTCACTGA---ATCATCGA-----ATCTTTGAAC--------
----------GCATC----T-----TGCGCT-----CCTTGGT---ATTCTGAGG-----
------------AGCATGCC-------------------------------TGTTTGAG-
TGT---CA-------TCAAGT--TCTCAA-C----CGCATCGATT----T-GCTTTT---
GA--TGTGGA--TTGGA-C--ATGGGAT-----------TTTGCAGG-C-CCCCCCCCCT
CCTTTTTTTAAAAAA---GA----GAAGG------GTC-TG-----------CTCT-CCT
G--AAATAGATT---AGTG---GTA-T-----CTG-ACCAAAG----ACT-AC--A-AC-
---AGGTG-TGATTAA----C----TATCTA-TG-CCT-----TTGTGGAA--TG-CTGC
AT-------------ATAAAC--T-GC--TT----CAAA-CC------------------
-----TCATTCTGTTTG------------ACCATGT-TTGACCTCAAATCAGGTAGGACT
ACCCGCTGAACTTAA-------GCATATCATAA-ACCGGAGGAGAGC--CACC--ATTGG
GGTACATGATTCCCTAGT-ACTGCGAGTGAAGCGGGAAAAGCTCAAATTTGAAATCTGGC
GGTTC----TTG-ACCGTCCGAGTTGTAATCTAGAGAAGTG-TTACCCGTGCT-GGACT-
GTGTACAAGTCTCCTGGAATGGGGCATCATAGAGGGTGAGAATCCCGTC-TTTGACAC-G
GACTG----CC-AGTGCACCGTGGGTG-CGCTCTCAAAGAGTCGAGTTGTTTGGGAATGC
AGCTCAAAATGGGTGGTAAATGCCATCTAAAGCTAAATATTGGCGAGAGACCGATAGCGA
ACAAGTACCGTGAGGGAAAGATGAAAAGAACTTTGGAAAGAGAGTTAAACAGTACGTGAA
ATTGCTGAAAGGGAAACGCTTGAAGTCAGTCGCGTTGGCAGGAAATCAGCC-TTGCTTTT
GCTTGGTGTACTTTCTTG------TCT-CAACGGGTCAGCATCAATCTTGACCACTGGAT
AAAGTC--TGTGGGAA--TGTAGCATC-----TTTGGATGTGTTATAGCCCGTGGTC-GC
ATACGGTGGTTGGGATTGAGGAATTCAGCA-CG--CCC----GCAA--GGGAT--GGGT-
----TTCGACC-ACATTTTTTCCGTGCTTAGGAT-GCTGGCATAATGGCTTTAATCGACC
CGTCTTGAAACACGGACCAAGGAGTCTAACATGCCTGCGAGTGTTTGGGTGGAAAAACCC
ATG-CGCGCAATGAAAGTGAAA---GTTGAGAT----CTCTGTCAAAGG-AGAGCATTGA
CGCCCAGACCAGACCTT-CTGTGACG-GATCTGCGGTAGAGCATGCGTGTTGGGACCCGA
AAGATGGTGAACTATGCCTGAATAGGGTGAAGCCAGAGGAAACTCTGGTGGAGGCTCGTA
GCGATTCTGACGTGCAAATCGA--------------------------------------
------------------------------------------------------------
------------------------------------------------------------
------------------------------------------------------------
------------------------------------------------------------
------------------------------------------------------------
------------------------------------------------------------
------------------------------------------------------------
------------------------------------------------------------
--------------------------------------------
>Inocybe_diabolica_JV5712_T_Norway
-----T-----CGAAT-AAAAC-----TTGAGCAGG-TTG----TTGCTGG-CTTC--TC
----------GAGG---CATGTGCACG---CC--TG-TCATTTTTAT-----TTCATTTC
T-CC-T-C----TGTGCACCGA----CTGTG--GG--CCTGG------------------
----A-------GCT---TTC-------TGA-----------AAATC-CAATCCTTTTGG
AT--TT---------TTGA--TAGAGGAC-TGGTG-T-GCCTTTCAGTGA-----AAGGG
----AACA-GC--TTT------GCC-TT-----------GCA---TCTCC-AGG-TCTAT
G--------TTT-----TCAC----AATCTCCCC---AATGTG----TTTTTGGAAT-GT
CAAATTT---------------ATGTGT-------AAAT-AAAATACATAC---AACTTT
CAGCAACGG-ATCTCTTGG---CTCTCGCATCGATGAAGAACGCAGCGAAATGCGATAAG
TAATGTGAA-TTGCAGAATTCAGTGA---ATCATCGA-----ATCTTTGAAC--------
----------GCATC----T-----TGCGCT-----CCTTGGT---ATTCTGAGG-----
------------AGCATGCC-------------------------------TGTTTGAG-
TGT---CAT------CAAAGT--TCTCAA-C----CACATTGATT------TGCTTT---
GA--TGTGGA--TTGGA-C--ATGGGA------------TTTGCAGG-C-CT--------
------TTTTGAAA-----A-----AAAG-----GGTC-TG-----------CTCT-TCT
G--AAATAGATT---AGTG---GTA-T-----CTG-AGCAGAG----ACT-AC-TT-AC-
---AGGCG-TGA-TAA----T----TGTCTA-TG-CCT----ATTGTAAAA--TG-CTGC
A---------------CAAAC--T-GC--TT----CGAA---------------------
--------------------------------------T---------------------
------------------------------------------------------------
-----------------------------------------CTCATATTTGT--------
---------TTG------------------------------------------------
------------------------------------------------------------
------------------------------------------------------------
------------------------------------------------------------
------------------------------------------------------------
------------------------------------------------------------
------------------------------------------------------------
------------------------------------------------------------
-----------------------------------ACC-------A--------------
-------------------AT---------------------------------------
------------------------------------------------------------
------------------------------------------------------------
------------------------------------------------------------
------------------------------------------------------------
------------------------------------------------------------
------------------------------------------------------------
------------------------------------------------------------
------------------------------------------------------------
------------------------------------------------------------
------------------------------------------------------------
------------------------------------------------------------
------------------------------------------------------------
------------------------------------------------------------
--------------------------------------------
>Nothocybe_distincta_CAL_1310_T_India
CATTAT------GAAA--------------------------------------------
----------------------------------AG-TCAGCTTTG--------------
--CC--------T-------------TTGTA-----------------------------
------------------------------------------------------------
------------------------A-----------------------------------
-------------TTT--------------------------------CC-AGG-TCTAT
G-TTA----TT-------CAC----AAGCT-CTAT--TGAATG-----TATTAGAAT-GT
TGATCTGGGTCT----TTTTGTACCTAT-----AGAAGT-T--AT--ATAC---AACTTT
CAGCAACGG-ATCTCTTGG---CTCTCGCATCGATGAAGAACGCAGCGAAATGCGATAAG
TAATGTGAA-TTGCAGAATTCAGTGA---ATCATCGA-----ATCTTTGAAC--------
----------GCATC----T-----TGCGCT-----CCTTGGT---ATTCCGAGG-----
------------AGCATGCC-------------------------------TGTTTGAG-
TGT---CA-------TTAAAT--TCTCAA-C----TTCACCAGTT---------TCT-T-
GG--TGGGGC--TTGGA-T--GTGGGGG----TACATTTTTTGCGGG-C-TT--------
------TACTG--------------TGAA------GTC-AG-----------CTCC-CCT
A--AAAAATATT---AGCG---GTA-C-----CTA-AGTAGA-----ACCGAC--T-AC-
---AGGTG-TGA-TAA----T----TATCTA-CG-CCT-----TAGAC-----TT-CTAC
AT-AAAT------GGTTACAC--T-GC--TT----CTAA---------------------
--------------TTG-----------AACCCTTG-ATGACCT----------------
-----------------------------------------------------------G
GATTC------CCCTAGTAACTGCGAGTGAAGCGGGAAAAGCTCAAATTTAAAATCTGGC
AGTCT----TTG-GCTGTCCGAGTTGTAATCTAGAGAAGTG-TTACCCGTGCA-GGACC-
GTGTACAAGTCTCCTGGAATGGAGCATCATAGAGGGTGAGAATCCCGTC-TTTGACAC-G
GACTA----CC-TGTGCTGTGT-GGTG-CGCTCTCAAAGAGTCGAGTTGTTTGGGAATGC
AGCTCAAAATGGGTGGTAAATGCCATCTAAAGCTAAATATTGGCGAGAGACCGATAGCGA
ACAAGTACCGTGAGGGAAAGATGAAAAGAACTTTGGAAAGAGAGTTAAACAGTACGTGAA
ATTGCTGAAAGGGAAACGCTTGAAGTCAGTCGCGTTGGCTAGAAATCAACC-TTGCTTTT
GCTGGGTGTACTTTCTGG------T---TGACGGGTCAGCATCAATTTTGACCACTGGAT
AAAGTC--TTTGGGAA--TGTGGCATC-----TTTGGATGTGTTATAGCCTGTTGAC-GC
ATACAGTGGTTGGGATTGAGGAACTCAGCA-CG---CC----GCAA---GGCC--GGGT-
----TTCGACC-ACG----TT-CGTGCTTAGGAT-GCTGGCATAATGGCTTTAATCGACC
CGTCTTGAAACACGGACCAAGGAGTCTAACATGCCTGCGAGTGTTTGGGTGG-AAAACCC
ATG-CGCATAATGAAAGTGAAA---GTTGAGAT---------------------------
-------------CCTT-------C------------------------TTGGG------
------------------------------------------------------------
------------------------------------------------------------
------------------------------------------------------------
------------------------------------------------------------
------------------------------------------------------------
------------------------------------------------------------
------------------------------------------------------------
------------------------------------------------------------
------------------------------------------------------------
------------------------------------------------------------
--------------------------------------------
>Pseudosperma_notodryinum_F B12446_T_Costa_Rica
CATTAT-----TGAAT--AAAC-----ATG-ATAGG-CTG----TTGCTGG-C-----TC
-TTT---AGAGGAG---CAAGTGCACG---CT--TG-TCGTCTTTAT---------TTTA
T-CCAC-C--A-TGTGCACTGT----TTGTA--GAT-TCTAG------------------
--AGA-------GTCAATTAT------CTGA-----------CTGTT-----C-A-----
----GA---------TAGG--TTGAGGAC-TGCTG-CGTCTT-------------TCAAA
----GCCA-GC--TTT------GCC-TT------------CTG--TCTCT-GGGGTCTAT
G-TCA----CTCA---CATAC----ATACA-CCTT-ATGAATG-----TAATAGAAT-GT
TGACCTGGGTC----------TTTCAGT-----ACCCAT----AT--ATAC---AACTTT
CAGCAACGG-ATCTCTTGG---CTCTCGCATCGATGAAGAACGCAGCGAAATGCGATAAG
TAATGTGAA-TTGCAGAATTCAGTGA---ATCATCGA-----ATCTTTGAAC--------
----------GCATC----T-----TGCGCT-----CCTTGGT---ATTCCGAGG-----
------------AGCATGCC-------------------------------TGTTTGAG-
TGT---CA-------TCAAAT--TCTCAA-C----TACAATGATC------TCTTC----
AG--TGTAGC--TTGGA-T--TTGGGGG---------ACTTT---GG-C-TT--------
------TTGTGTAT-----A-----AGAA------GTC-AG-----------CTCC-CCT
G--AAATTGATT---AGCG---GTA-C-----CTT-TGTAGA-----CCA-TC--T-AC-
---AGGTG-TGA-TAA----T----TATCTG-CACCCT-----TAGT------TGTCTGA
AT-----------------GC--T-GC--TT----CCAG-C-------------------
-------------TTTA------------AC-------TGACCTTAA-------------
----------------------GCATATCAATA-AGCGGAGGAAAAG--AAACTAACAAG
GATTC------CCTTAGTAACTGCGAGTGAAGAGGGAAAAGCTCAAATTTAAAATCTGGC
AGTCA----TTG-GCTGTCCGAGTTGTAATCTAGAGAAGTG-TTACCCGTGCT-GGACC-
ATGTACAAGTCTCCTGGAATGGAGCATCACAGAGGGTGAGAATCCCGTC-TTTGACAT-G
GACTA----CC-TGTGCTTTTGTGGTA-TGCTCTCAAAGAGTCGAGTTGTTTGGGAATGC
AGCTCAAAATGGGTGGTAAATGCCATCTAAAGCTAAATATTGGCGAGAGACCGATAGCGA
ACAAGTACCGTGAGGGAAAGATGAAAAGAACTTTGGAAAGAGAGTTAAACAGTACGTGAA
ATTGCTGAAAGGGAAACGCTTGAAGTCAGTCGCATTGACTTGAAATCAACC-CTGCTTTT
GCTGGGTGTATTTTCTTG------CC---AATGGGTCAGCATCAATTTTGACCGTTGGAT
AAAGTT--ATTGGGAA--TGTGGCATC-----CTTGGATGTGTTATAGCCTGATGAT-GC
ATACAGCGGTTGGGATTGAGGAATTCAGCA-TG---CC----GCAA---GGCC--GGGTT
T--TTTTGACC-ACG----TT-CATGCTTAGGAT-GCTGGCATAATGGCTTTAATCGACC
CGTCTTGAAACACGGACCAAGGAGTCTAACATACCTGCGAGTGTTTGGGTGG-CAAACCC
ATG-TGCGTAATGAAAGTGAAA---GTTGAGAA----CCCT--CCAGGG-GGAGCATCGA
CGCCTGGACCAGACCTT-TTGTGACG-GATCCGCGGTAGAGCATGTATGTTGGGACCCGA
AAGATGGTGAACTATGCCTGAATAGGGTGAAGCCAGAGGAAACTCTGGTGGAGGCTCGTA
GCGATTCTGACGTGCAAATCGATCGTCAAATTTGGGTATAGGGGCGAAAGACTAATCGAA
------------------------------------------------------------
------------------------------------------------------------
------------------------------------------------------------
------------------------------------------------------------
------------------------------------------------------------
------------------------------------------------------------
------------------------------------------------------------
------------------------------------------------------------
--------------------------------------------
>Pseudosperma_luteobrunneum_CAL_1260_T_India
CATTAT-----TGAAT--AATC-----GTG-ATAGG-TTG----TTGCTGG-C-----TC
-TAG----GAGGAG---TATGTGCACG---CT--TG-TCATCCTTTA---------TTTT
T-CCAATC----TGTGCACTTT----TTGTA--GACACCTAG------------------
---GA-------ATTG--TCT-----ACGGA-----------------------------
---------------TAGC--CTGAGGAC-TGCTG-CGTCTTGCC---------------
----ACCA-GC--TTT------GCC-TT-----------GTTA--TATCCTAGGTTCTAT
G-TCT----TTT-------AC---AATACTCCTT---TGAATG-----TAATAGAAT-GT
TGACCTGGGTT-----TTTTGTACCTAT-----ACAAGT-TGTAT---TAC---AACTTT
CAGCAACGG-ATCTCTTGG---CTCTCGCATCGATGAAGAACGCAGCGAAATGCGATAAG
TAATGTGAA-TTGCAGAATTCAGTGA---ATCATCGA-----ATCTTTGAAC--------
----------GCATC----T-----TGCGCT-----CCTTGGT---ATTCCGAGG-----
------------AGCATGCC-------------------------------TGTTTGAG-
TGT---CA-------TTAAAT--TCTCAA-C----TATACTGATT------TTTATT---
GG--TGTAGC--TTGGA-T--TTGGGG------------AAAGCAGG-C-TT--------
------TTGTAA-------A-----TGAA------GTCGGG-----------CTGC-CCT
G--AAATGAATT---AGCG---GTA-C-----CTT-GGTAGA-----ACTGTC--T-AC-
---AGGTG-TGA-TAA----T----TATCTA-TG-CCT-----TGGAT-----TT-CTGC
GTTAAATA----GGGTGATAC--T-GC--TT----CCAA-C-------------------
---------------TG-----------AAC-------AGACCT----------------
------------------------------------------------------------
--------------------------GTGAAGCGGGAAAAGCTCAAATTTAAAATCTGGC
GGTCA----TTG-GCTGTCCGAGTTGTAATCTAGAGAAGTG-TTACCCGTGCT-GGACC-
ATGTACAAGTCTCCTGGAATGGAGCATCACAGAGGGTGAGAATCCCGTC-TTTGACAT-G
GACTA----CC-AGTGCTTTTGTGGTA-TGCTCTCAAAGAGTCGAGTTGTTTGGGAATGC
AGCTCAAAATGGGTGGTAAATGCCATCTAAAGCTAAATATTGGCGAGAGACCGATAGCGA
ACAAGTACCGTGAGGGAAAGATGAAAAGAACTTTGGAAAGAGAGTTAAACAGTACGTGAA
ATTGCTGAAAGGGAAACGCTTGAAGTCAGTCGCATTGACTTGTAATCAACT-CTGCTTTT
GCTGGGTGTACTTTCTTG------TC---AATGGGTCAGCATCAATTTTGACCGTTGGAA
AAAGTT--TTTGGGAA--TGTGGCATC-----TTCGGATGTGTTATAGCCCAATGAT-GT
ATACAGCGGTTGGGATTGAGGAACTCAGCA-CG---CC----ACAC--AGGCC--GGGT-
----TTCGACC-ACG----TT-CGTGCTTAGGAT-GCTGGCATAATGGCTTTAATCGACC
CGTCTTGAAACACGGACCAAGGAGTCTAACATACCTGCGAGTGTTTGGGTGG-AAAACCC
ATG-CGCGTAATGAAAGTGAAA--GGTTGAGAA----CCCTTT----GG-GGTGCATCGA
CGCCCAGACCAGACCTT-TTGTGACG-GATCTGCGGTAGAGCATGTATGTTGGGACCCGA
AAGATGGTGAACTATGCCTGAATAGGGTGAAGCCAGAGGAAACTCTGGTGGAGGCTCGTA
GCGATTCTGACGTGCAAATCGATCGTCAAATTTGGGTAT---------------------
------------------------------------------------------------
------------------------------------------------------------
------------------------------------------------------------
------------------------------------------------------------
------------------------------------------------------------
------------------------------------------------------------
------------------------------------------------------------
------------------------------------------------------------
--------------------------------------------
>Inocybe_babruka_CAL1344_T_India
CATTAT-----TGAAT--AAAC-----GTGAACAGG-CTG----TTGCTGG-CCCC--TC
---T-----GTGGG---TATGTGCACG---CT--TG-TCATTTTTA----------TTTC
T-CCAA-C----TGTGCACACA---ATTGTA--GAC-TCTGG------------------
----A-------ATT---TAT------TTTA-----------CACTG-----C-------
----AG---------TAGA--TTGAGGAT-------T---------------------AG
---GATCA-TC--TTT------TCC-TT-----------GGAC--TTTCC-AGGGCCTAT
G-TTG----CTA-----TCAC----AAACC-ATGA--AATATG-----TTTGAGAAT-GT
TGTAATA---------------AATTGT-----GGAAAT----AA--ATAC---AACTTT
CAGCAACGG-ATCTCTTGG---CTCTCGCATCGATGAAGAACGCAGCGAAATGCGATAAG
TAATGTGAA-TTGCAGAATTCAGTGA---ATCATCGA-----ATCTTTGAAC--------
----------GCATC----T-----TGCGCT-----CCTTGGT---ATTCCTAGG-----
------------AGCATGCC-------------------------------TGTTTGAG-
TGT---CA-------TTAAAA--TCTCAA-CT--ACACTTT-------------------
GG--TGTAGA--TTGGA-TT-ATGGGAG--------TCTTTTGCAGG-C-----------
------TTTTAA-------------CAAA------GTC-AG-----------CTCT-CCT
A--AAATATATT---AGTG---GTA-T-----CTG-AGCAG----------AC--T-AC-
---AGGTGTTGA-TAAATAAT----TTTATA----CCT-----TGGTTAAA-TTG-CTAT
A----ACA-----GATTAGAC--T-GC--TT----CAAA-CA------------------
----AAACAAATTTTTG---------TTGTTGTATT--TGACCTCAAATCAGGTAGGACT
ACCCGCTGAACTTAA-------GCATATCAATA-AGCGGAGGA-----------------
-ATTC------CCCTAGTAACTGCGAGTGAAGCGGGAAGAGCTCAAATTTGAAATCTGGC
AGTTT----TCA-ACTGTCCGAGTTGTAATCTAGAGAAGTG-TTACCTATGCT-GGACC-
ATGTAAAAGTCTCCTGGAATGGAGCATCATAGAGGGTGAGAATCCCGTC-TTTGACAT-G
GACTA----CC-AGTATGTTAT-GGTA-TGCTCTCAAAGAGTCGAGTTGTTTGGGAATGC
AGCTCAAAATGGGTGGTAAATGCCATCTAAAGCTAAATATTGGCGAGAGACCGATAGCGA
ACAAGTACCGTGAGGGAAAGATGAAAAGAACTTTGGAAAGAGAGTTAAACAGTACGTGAA
ATTGCTGAAAGGGAAACGCTTGAAGTCAGTCACATTGGCCAGAAATCAGCC-TTGCTTCT
GCTTGGTGTACTTTCTGG------TT--TGATGGGTCAGCATCAATTTTGACTGCTGGAT
AAAGTC--TTTGGGAA--TGTGGCATC-----TTTGGATGTGTTATAGCCCATTGTC-GC
ATACAGTGGTTGGGATTGAGGAACTCAGCA-TG---CC----GCAA--TGGCC--AGGT-
----TTCGACC-ATG----TT-CATGCTTAGGAT-GCTGGCAAAATGGCTTTAATCGACC
CGTCTTGAAACACGGACCAAGGAGTCTAACATGCCTGCAAGTGTTTGGGTGA-AAAACCC
ATG-CGCGTAATGAAAGTGAAA---GTTAAGAT----C-CTTTCAAAAG--GAGCATTGA
CGCCCAGACCAGACCTT-TTGTGACGGGATCTGCGGTAGAGCATGTATGTTGGGACCCGA
AAGATGGTGAACTATGCCTGA---------------------------------------
------------------------------------------------------------
-------TA---------------------------------------------------
------------------------------------------------------------
------------------------------------------------------------
------------------------------------------------------------
------------------------------------------------------------
------------------------------------------------------------
------------------------------------------------------------
------------------------------------------------------------
--------------------------------------------
>Inocybe_quercicola_AST52_Pakistan
------------GAAT--AAAC-----TTGAACAGG-CTG----TTGCTGA-C-----TC
-C------------------GTGCACG---CT--TG-TCATCTTTA----------TTTC
T-CCAA-C----TGTGCACTTA----TTGTA--GA--TTTGG------------------
------------------------------------------------------------
-----------------GA--GGGAGGAT-------------------------------
-----TCG-----TTT-----------------------------CTTCC-GAG-TCTAT
G-TTGC---TTTT---TTCAC----AACCT-CTG---AATGTG------TTGGGAAT-GT
GGAT------------------AAATGA-----AATAAT----ATA-ATAC---AACTTT
CAGCAATGG-ATCTCTTGG---CTCTCGCATCGATGAAGAACGCAGCGAAATGCGATAAG
TAATGTGAA-TTGCAGAATTCAGTGA---ATCATCGA-----ATCTTTGAAC--------
----------GCATC----T-----TGCGCT-----CCTTGGT---ATTCCGAGG-----
------------AGCATGCC-------------------------------TGTTTGAG-
TGT---CA-------TCAAGT--TCTCAA-C----TACATCGATC------CTTTC----
GA--TGTGGCCTTTGGA-T--GTGGG-------------TTTGCAGG-C-TT--------
------TTTTTT-------------TAAA-----AGTC-GG-----------CTCT-CCT
G--AAATGAATT---AGTG---GTATT-----CTG-AGC------------AC--T-AT-
---GGGTG-TGA-TAAGT--T----TATCTA-TG-CCCC----TGGTA-----TG-CTGC
AT-------------TTG--C--T-GC--TT----CTAA-AA------------------
----A-AGAAACATGT----------TTGATGAATT--TGACCTCAAATCAGGTAGGACT
ACCTGCTGAACTTAA-------GCATATCAATA-AGCGGAGGAAAAG--AAACTAACAAG
GATTC------CCCTAGTAACTGCGAGTGAAGCGGGAAAAGCTCAAATTTGAAATCTGGC
GGTTT----TTG-ACCGTCCGAGTTGTAATCTAGAGAAGTG-TTACCTGTGCT-GGACC-
GTGTACAAGTCTC-----------------------------------------------
------------------------------------------------------------
------------------------------------------------------------
------------------------------------------------------------
------------------------------------------------------------
------------------------------------------------------------
------------------------------------------------------------
------------------------------------------------------------
------------------------------------------------------------
------------------------------------------------------------
------------------------------------------------------------
------------------------------------------------------------
------------------------------------------------------------
------------------------------------------------------------
------------------------------------------------------------
------------------------------------------------------------
------------------------------------------------------------
------------------------------------------------------------
------------------------------------------------------------
------------------------------------------------------------
------------------------------------------------------------
------------------------------------------------------------
--------------------------------------------
>Inocybe_sp._AH30818
CATTAT-----CGAAT-AAAAC-----TTGAACAGG-TTG----TTGCTGG-C-----TC
-ATT-----TTGGG---CATGTGCACG---CT--TG-TCATTTTTAT---------TTTC
T-CC-T-C----TGTGCATCAA----CTGTA--GG--TCTGG------------------
----A-------GTTTTGTTT-----TTTGA------------AATC----AC-T-TTGG
----TT---------TCGA--TTGAGGAC-TGCTA-------------------------
-----TCA-GC--TTT------GCC-TT-----------GCA---TCTCC-AGG-TCTAT
G-TTC----TTT-------AC----AATCT-CTC---AATGTG------TTTTGAAT-GT
CGAATTG---------------ATGTGT-----AAATAC--------ATAC---AACTTT
CAGCAACGG-ATCTCTTGG---CTCTCGCATCGATGAAGAACGCAGCGAAATGCGATAAG
TAATGTGAA-TTGCAGAATTCAGTGA---ATCATCGA-----ATCTTTGAAC--------
----------GCATC----T-----TGCGCT-----CCTTGGT---ATTCCGAGG-----
------------AGCATGCC-------------------------------TGTTTGAG-
TGT---CA-------TAATGT--TCTCAA-C----CACATTGATT----T-GCTTCT---
GA--TGTGGA--TTGGA-C--ATGGGAA---------TTTTTGCAGG-C-----------
------CTTTCA-------A-----AGAG------GTC-TG-----------CTTT-CCT
G--AAATAGATT---AGTG---GTA-T-----CTG-AGCAGAG----ACTTAC--T-AC-
---GGGTG-TGA-TAA---AC----CATCTA----------------------TG-C---
--------------------C--T-----AT-----------------------------
------------------------------------------------------------
------------------------------------------------------------
------------------------------------------------------------
---------TTG------------------------TAGAA--------TGCT-------
------------------------------------------------------------
------------------------------------------------------------
------------------------------------------------------------
------------------------------------------------------------
------------------------------------------------------------
------------------------------------------------------------
----------------------GCGAC---------------------------------
-------------------------------AG-GACT----GC----------------
-------------------TT-CTA-----------------------------------
-----------------------------------------------------AAATCTC
AT----------------------------------------------------------
------------------------------------------------------------
---TTGTTGACAAA----------------------------------------------
------------------------------------------------------------
------------------------------------------------------------
------------------------------------------------------------
------------------------------------------------------------
------------------------------------------------------------
------------------------------------------------------------
------------------------------------------------------------
------------------------------------------------------------
------------------------------------------------------------
--------------------------------------------
>Inocybe_subrimosa_AH_09324_Spain
-------------AAT-AAAAC-----TTGAACAGG-TTG----TTGCTGG-C-----TC
-ATT-----TTGGG---CATGTGCACG---CT--TG-TCATTTTTAT---------TTTC
T-CC-T-C----TGTGCATCAA----CTGTA--GG--TCTGG------------------
----A-------GTTTTGTTT-----TTTGA------------AATC----AC-T-TTGG
----TT---------TCGA--TTGAGGAC-TGCTA-------------------------
-----TCA-GC--TTT------GCC-TT-----------GCA---TCTCC-AGG-TCTAT
G-TTC----TTT-------AC----AATCT-CTC---AATGTG------TTTTGAAT-GT
CGAATTG---------------ATGTGT-----AAATAC--------ATAC---AACTTT
CAGCAACGG-ATCTCTTGG---CTCTCGCATCGATGAAGAACGCAGCGAAATGCGATAAG
TAATGTGAA-TTGCAGAATTCAGTGA---ATCATCGA-----ATCTTTGAAC--------
----------GCATC----T-----TGCGCT-----CCTTGGT---ATTCCGAGG-----
------------AGCATGCC-------------------------------TGTTTGAG-
TGT---CA-------TAATGT--TCTCAA-C----CACATTGATT----T-GCTTCT---
GA--TGTGGA--TTGGA-C--ATGGGAA---------TTTTTGCAGG-C-----------
------CTTTCA-------A-----AGAG------GTC-TG-----------CTTT-CCT
G--AAATAGATT---AGTG---GTA-T-----CTG-AGCAGAG----ACTTAC--T-AC-
---GGGTG-TGA-TAA---AC----CATCTA----------------------TG-C---
--------------------C--T-----AT-----------------------------
------------------------------------------------------------
------------------------------------------------------------
------------------------------------------------------------
---------TTG------------------------TAGAA--------TGCT-------
------------------------------------------------------------
------------------------------------------------------------
------------------------------------------------------------
------------------------------------------------------------
------------------------------------------------------------
------------------------------------------------------------
----------------------GCGAC---------------------------------
-------------------------------AG-GACT----GC----------------
-------------------TT-CT------------------------------------
------------------------------------------------------------
------------------------------------------------------------
------------------------------------------------------------
------------------------------------------------------------
------------------------------------------------------------
------------------------------------------------------------
------------------------------------------------------------
------------------------------------------------------------
------------------------------------------------------------
------------------------------------------------------------
------------------------------------------------------------
------------------------------------------------------------
------------------------------------------------------------
--------------------------------------------
>Inocybe_flavobrunnescens_AH_29883_T_Italy
CATTAT-----CGAATAAAAAA-----TTGAACGGG-TTG----TTGCTGG-C-----TC
-CTT--GATGGGGGC--AATGTGCACG---CT--TG-TCATTTTTACT----TTCATCTC
T-CC-T-C----TGTGCACCGA----CTGTA--GG--TCTGG------------------
----A-------GTT---TGT------TTGA------------AATCCTTTTCCT-TTGG
GT--TT---------TCGA--TTGAGGAC-TGCTC----CTTT-----------------
---------GC--TTT------TCC-TT-----------GCA---TCTCC-AGG-TCTAT
G-TCT----TTT-------AC----AATCT-CTC---AATGCG-----TCTCTGAAT-GT
AGAATTT---------------TTGTTG-----GTATAC-ACAAT--ATAC---AACTTT
CAGCAACGG-ATCTCTTGG---CTCTCGCATCGATGAAGAACGCAGCGAAATGCGATAAG
TAATGTGAA-TTGCAGAATTCAGTGA---ATCATCGA-----ATCTTTGAAC--------
----------GCATC----T-----TGCGCT-----CCTTGGT---ATTCTGAGG-----
------------AGCATGCC-------------------------------TGTTTGAG-
TGT---CA-------TCAAGC--TCTCAA-C----CACATTGA--------TTTGCTTT-
GA--TGTGGA--TTGGA-C--ATGGGA-----------TTTTGCAGGGC-----------
------CTTT---------------TTGG------GTC-TG-----------CTTT-CCT
G--AAATAGATT---AGTG---GTA-T-----CTG-AGCAGAG-AGGGCT-AC--T-AC-
---GGGTG-TGA-TAA---CT----TATCTA----------------------TG-C---
--------------------C--T------------------------------------
------------------------------------------------------------
----------------------------------A-------------------------
------------------------------------------------------------
---------TTG------------------------TAAAG--------CACT-------
------------------------------------------------------------
------------------------------------------------------------
-GC---------------------------------------------------------
------------------------------------------------------------
------------------------------------------------------------
------------------------------------------------------------
----------------------GCAAA---------------------------------
------------------------------------CC----GC----------------
-------------------TT-CCAAAT--------------------------------
------------------------------------------------------------
----CTC------------------------AT----C----------------------
------------------------------------------------------------
----TGTTGACCGA----------------------------------------------
------------------------------------------------------------
------------------------------------------------------------
------------------------------------------------------------
------------------------------------------------------------
------------------------------------------------------------
------------------------------------------------------------
------------------------------------------------------------
------------------------------------------------------------
------------------------------------------------------------
--------------------------------------------
>Inocybe_citrifolia_FDSCA03292_USA
CATTAT-----CGAAT--AAAC-----TTGCACAGG-CTG----TTGCTGGTC-TC--TC
CCTT-----GGAGG---CATGTGCACG---CT--TG-TCATCTTTAT-------CATCTC
T-CCAA-C----TGTGCACATA----TTGTA--GA--CCTGG------------------
---GA-------GTT---TTT-------GGA------------ATTC-------G-----
----TT---------CCGAG-TC-GGGAC-TGCTG-C-GCTTCATTTTC------AAGAG
----GTCA-GC--TTT------TCC-TT-----------GCAT--TTTTC-AGG-TCTAT
G--------TTT-----TCAC----AACCT-CTG---TAAATG------TTTAGAATGGT
TGAATCA-----------------TAAT-----AAAAGT----TT--ATAC---AACTTT
CAGCAACGG-ATCTCTTGG---CTCTCGCATCGATGAAGAACGCAGCGAAATGCGATAAG
TAATGTGAA-TTGCAGAATTCAGTGA---ATCATCGA-----ATCTTTGAAC--------
----------GCATC----T-----TGCGCT-----CCTTGGT---ATTCCGAGG-----
------------AGCATGCC-------------------------------TGTTTGAG-
TGT---CAT------TTAACT--TCTCAA-C----CGCATCGA----------TTCC---
GA--TGTGGC--TTGGA-T--GTGGGGGT---TTATTTTTTTGCAGG-C-----------
------CTCTGA-------A-----TGAG------GTC-GG-----------CTCC-CCT
G--AAATGCATT---AGCG---GTA-T-----CTG-AGCAGA-----ACT-ACTGT-ACC
ACTAGGTG-TGA-TAA---GT----TATCTA----------------------TG-C---
--------------------C--T------------------------------------
------------------------------------------------------------
------------------------------------------------------------
------------------------------------------------------------
---------TTG--------------------------GTG--------TGCT-------
------------------------------------------------------------
------------------------------------------------------------
------------------------------------------------------------
------------------------------------------------------------
------------------------------------------------------------
------------------------------------------------------------
----------------------GCATA---------------------------------
-----------------------AACAGAT-TG-TGCT----GC----------------
-------------------TT-CGAACAACATAT--------------------------
------------------------------------------------------------
------------------------------AAT---------------------------
------------------------------------------------------------
---TTGATGAATT-----------------------------------------------
------------------------------------------------------------
------------------------------------------------------------
------------------------------------------------------------
------------------------------------------------------------
------------------------------------------------------------
------------------------------------------------------------
------------------------------------------------------------
------------------------------------------------------------
------------------------------------------------------------
--------------------------------------------
>Inocybe_similis_SF14475_T_Italy
---------------------C---------------ATG--------TGG---------
---------------------TGCA-----------------------------------
--CCAA-C----TGTG-----------------GG--TCTGG------------------
----A-------GTT---TGT------TTGA------------AATC-----C-T-TTGG
A---TT---------TTGA--TTGAGGAC-TGCTT-------------------------
----CTCG-GC--TTT------TCC-TT-----------GCA---TCTCT-GGG-TCTAT
G-TCT----TTT-------AC----AATCT-CTC------------------TGAAT-GT
AAAACTT------------TGATGGTAT-----ACATAA-AACAT--ATAC---AACTTT
CAGCAACGG-ATCTCTTGG---CTCTCGCATCGATGAAGAACGCAGCGAAATGCGATAAG
TAATGTGAA-TTGCAGAATTCAGTGA---ATCATCGA-----ATCTTTGAAC--------
----------GCATC----T-----TGCGCT-----CCTTGGT---ATTCTGAGG-----
------------AGCATGCC-------------------------------TGTTTGAG-
TGT---CA-------TCAAGC--TCTCAA-C----CACATCAA--------TTTGCTNT-
GA--TGTGGA--TTGGA-C--ATGGGA-----------TTTTGCAGG-C-----------
------CATT---------------TTTG------ATC-TG-----------CTCT-CCT
G--AAATAGATT---AGTG---GTA-T-----CTG-AGCAGAG----GCT-AC--T-AC-
---AGGTG-TGA-TAA---CT----TATCTA----------------------TG-C---
--------------------C--T-----AT-----------------------------
---------------TG-------------------------------------------
------------------------------------------------------------
------------------------------------------------------------
---------TTA------------------------AAGTG-CTGCACAAACT-------
------------------------------------------------------------
------------------------------------------------------------
------------------------------------------------------------
------------------------------------------------------------
------------------------------------------------------------
------------------------------------------------------------
----------------------GCTTC---------------------------------
-------------------------------------------CAA--------------
-------------------AT-CTTGATTT------------------------TTGACC
------------------------------------------------------------
------------------------------AAT---------------------------
----------------T-------------------------------------------
-------TGACCTC----------------------------------------------
------------------------------------------------------------
------------------------------------------------------------
------------------------------------------------------------
------------------------------------------------------------
------------------------------------------------------------
------------------------------------------------------------
------------------------------------------------------------
------------------------------------------------------------
------------------------------------------------------------
--------------------------------------------
>Inocybe_sindonia_PS15_Latvia
CATTAT-----CGAAT--AAAC-----TTGAGCATG-CTG---TTTGCTGG-CCCCT-GC
-CCT------GGGG---TATGTGCACG---CT--TGTTCTTTTGTTA---------TTTC
T-CCAACC----TGTGCACATT----TTGTA--GAC-CCTGG------------------
----A-------GAT---TTT------ATGA------------ATTT-----TG------
----AT---------TCGA--TTCGGGAC-TGCTGAT-GCTTCCCTTTG------TTGAA
----GCCG-GC--TTT------GCC-TT-----------GCA---CCTCC-AGG-TCTAT
G-TCA----TTTT----TCAC----AACCT-CTT---TTTA-------AAAAAACAT-GT
TTGGAAA---------------AAATAT-----AAATGA---AAT--ATAC---AACTTT
CAGCAACGG-ATCTCTTGG---CTCTCGCATCGATGAAGAACGCAGCGAAATGCGATAAG
TAATGTGAA-TTGCAGAATTCAGTGA---ATCATCGA-----ATCTTTGAAC--------
----------GCATC----T-----TGCGCT-----CCTTGGT---ATTCCGAGG-----
------------AGCATGCC-------------------------------TGTTTGAG-
TGT---CAT------TTAACT--TCTCAA-C----CACATCAGAT------GTATTTTT-
GA--TGTGGC--TTGGA-T--TTGGGGG--------TCGTTTGCAGG-C-TTTT------
------CTGTGAAA-----A----GAAAG------GTC-GG-----------CTCC-CCT
G--AAAAGTATT---AGTG---GTA-T-----CTG-AGCT-------ACT-GC--T-AT-
---AGGTG-TGA-TAA----T----TATCTA----------------------TG-C---
--------------------C--T------------------------------------
------------------------------------------------------------
------------------------------------------------------------
------------------------------------------------------------
---------TTG--------------------------GTA--------TGCT-------
------------------------------------------------------------
------------------------------------------------------------
------------------------------------------------------------
------------------------------------------------------------
------------------------------------------------------------
------------------------------------------------------------
----------------------GCATG---------------------------------
----------------------AAACAGAT-TG----C----GC----------------
-------------------TG-CTTATTAA------------------------------
------------------------------------------------------------
----C-------------------------------------------------------
------------------------------------------------------------
-------TGA--------------------------------------------------
------------------------------------------------------------
------------------------------------------------------------
------------------------------------------------------------
------------------------------------------------------------
------------------------------------------------------------
------------------------------------------------------------
------------------------------------------------------------
------------------------------------------------------------
------------------------------------------------------------
--------------------------------------------
>Inocybe_sp_DB59149_Germany
CATCAT-----TGAAT--AAAC-----ATGAGCAGG-CTG----TTGCTGG-C-CC--CC
-GTT-----GGGGG---AATGTGCACG---CT--TG-TTCTAATTA----------TTTG
A-CCAA-C----TGTGCACATA---TTTGTA--GAA-CCTGGAAAATATGAAGGGGGAAA
AAAAA-------ATT---TTTC----AATGT------------TTTT-TTGTC-T-CA--
----TT--C------TCGAG-TT-GGGAC-TGCTG-T-GCTTCATTTT-------TTGAA
----GTTG-GC--TTT------GCC-TT------------------TGCC-AGGATCTAT
G-TCA----TTT------CAC----AACCT-CTTG--AATGC------ATCTAGAAT-GT
TGAATCAGGTCTAA--TTTTGTACCTAT------AAAGT-TAAAT--ATAC---AACTTT
CAGCAACGG-ATCTCTTGG---CTCTCGCATCGATGAAGAACGCAGCGAAATGCGATAAG
TAATGTGAA-TTGCAGAATTCAGTGA---ATCATCGA-----ATCTTTGAAC--------
----------GCATC----T-----TGCGCT-----CCTTGGT---ATTCCGAGG-----
------------AGCATGCC-------------------------------TGTTTGAG-
TGT---CAT-----TTAAAGT--TCTCAA-C----CACATACA--------TTATCAATG
GA--TGTGGC--TTGGA-T--ATGGGGGG-----AGTGTTTTGCAGG-C-TTCT------
-----TCTCTGA-------------TAAA------GTC-TG-----------CTCC-CCT
G--AAATGCATT---AGTG---GTA-T-----CTG-AGCT-----------AC--T-AC-
---AGATG-TGA-TAA----T----TATCTA-----------------------------
--------------------C---------------------------------------
------------------------------------------------------------
------------------------------------------------------------
------------------------------------------------------------
----------------------------ATC----AAAGTA--------TGCT-------
------------------------------------------------------------
------------------------------------------------------------
------------------------------------------------------------
------------------------------------------------------------
------------------------------------------------------------
------------------------------------------------------------
----------------------GCACA---------------------------------
------------------------------------CC----GC----------------
-------------------TT-CCTAACGAG-----------------------------
------------------------------------------------------------
--------------------------TTGAAAT---------------------------
------------------------------------------------------------
---TTGATGAATTTGACCT--------------CAAA------TCAGGTAG---------
--------GACTACC----CG---------------------------------------
------------------------------------------------------------
------------------------------------------------------------
------------------------------------------------------------
------------------------------------------------------------
------------------------------------------------------------
------------------------------------------------------------
------------------------------------------------------------
------------------------------------------------------------
--------------------------------------------
>Inocybe_sp_G2844_Estonia
------------------------------------------------------------
------------------------------------------------------------
------------T-----------------------------------------------
--------------T---TTTC----AATGT------------TTTT-TTGTC-T-CA--
----TT--C------TCGAG-TT-GGGAC-TGCTG-T-GCTTCATTTT-------TTGAA
----GTTG-GC--TTT------GCC-TT------------------TGCC-AGGATCTAT
G-TCA----TTT------CAC----AACCT-CTTG--AATGC------ATCTAGAAT-GT
TGAATCAGGTCTAA--TTTTGTACCTAT------AAAGT-TAAAT--ATAC---AACTTT
CAGCAACGG-ATCTCTTGG---CTCTCGCATCGATGAAGAACGCAGCGAAATGCGATAAG
TAATGTGAA-TTGCAGAATTCAGTGA---ATCATCGA-----ATCTTTGAAC--------
----------GCATC----T-----TGCGCT-----CCTTGGT---ATTCCGAGG-----
------------AGCATGCC-------------------------------TGTTTGAG-
TGT---CAT-----TTAAAGT--TCTCAA-C----CACATACA--------TTATCAATG
GA--TGTGGC--TTGGA-T--ATGGGGGG-----AGTGTTTTGCAGG-C-TTCT------
-----TCTCTGA-------------TAAA------GTC-TG-----------CTCC-CCT
G--AAATGCATT---AGTG---GTA-T-----CTG-AGCT-----------AC--T-AC-
---AGATG-TGA-TAA----T----TATCTA-----------------------------
--------------------C---------------------------------------
------------------------------------------------------------
------------------------------------------------------------
------------------------------------------------------------
----------------------------ATC----AAAGTA--------TGCT-------
------------------------------------------------------------
------------------------------------------------------------
------------------------------------------------------------
------------------------------------------------------------
------------------------------------------------------------
------------------------------------------------------------
----------------------GCACA---------------------------------
------------------------------------CC----GC----------------
-------------------TT-CCTGACGAG-----------------------------
------------------------------------------------------------
--------------------------TTGAAAT---------------------------
------------------------------------------------------------
---TTGATGA--------------------------------------------------
------------------------------------------------------------
------------------------------------------------------------
------------------------------------------------------------
------------------------------------------------------------
------------------------------------------------------------
------------------------------------------------------------
------------------------------------------------------------
------------------------------------------------------------
------------------------------------------------------------
--------------------------------------------
>Inocybe_sp_G7400_Estonia
-----T-----TGAAT--AAAC-----ATGAGCAGG-CTG----TTGCTGG-C-CC--CC
-GTT-----GGGGG---AATGTGCACG---CT--TG-TTCTAATTA----------TTTG
A-CCAA-C----TGTGCACATA---TTTGTA--GAA-CCTGGAAAATATGAAGGGGG-AA
AAAAA-------AAT---TTTC----AATGT------------TTTT-TTGTC-T-CA--
----TT--C------TCGAG-TT-GGGAC-TGCTG-T-GCTTCATTTT-------TTGAA
----GTTG-GC--TTT------GCC-TT------------------TGCC-AGGATCTAT
G-TCA----TTT------CAC----AACCT-CTTG--AATGC------ATCTAGAAT-GT
TGAATCAGGTCTAA--TTTTGTACCTAT------AAAGT-TAAAT--ATAC---AACTTT
CAGCAACGG-ATCTCTTGG---CTCTCGCATCGATGAAGAACGCAGCGAAATGCGATAAG
TAATGTGAA-TTGCAGAATTCAGTGA---ATCATCGA-----ATCTTTGAAC--------
----------GCATC----T-----TGCGCT-----CCTTGGT---ATTCCGAGG-----
------------AGCATGCC-------------------------------TGTTTGAG-
TGT---CAT-----TTAAAGT--TCTCAA-C----CACATACA--------TTATCAATG
GA--TGTGGC--TTGGA-T--ATGGGGGG-----AGTGTTTTGCAGG-C-TTCT------
-----TCTCTGA-------------TAAA------GTC-TG-----------CTCC-CCT
G--AAATGCATT---AGTG---GTA-T-----CTG-AGCT-----------AC--T-AC-
---AGATG-TGA-TAA----T----TATCTA-----------------------------
--------------------C---------------------------------------
------------------------------------------------------------
------------------------------------------------------------
------------------------------------------------------------
----------------------------ATC----AAAGTA--------TGCT-------
------------------------------------------------------------
------------------------------------------------------------
------------------------------------------------------------
------------------------------------------------------------
------------------------------------------------------------
------------------------------------------------------------
----------------------GCACA---------------------------------
------------------------------------CC----GC----------------
-------------------TT-CCTAACGAG-----------------------------
------------------------------------------------------------
--------------------------TTGAAAT---------------------------
------------------------------------------------------------
---TTGATGAA-------------------------------------------------
------------------------------------------------------------
------------------------------------------------------------
------------------------------------------------------------
------------------------------------------------------------
------------------------------------------------------------
------------------------------------------------------------
------------------------------------------------------------
------------------------------------------------------------
------------------------------------------------------------
--------------------------------------------
>Inocybe_sp_TUE000570_Latvia
-----T-----TGAAT--AAAC-----ATGAGCAGG-CTG----TTGCTGG-C-CC--CC
-GTT-----GGGGG---AATGTGCACG---CT--TG-TTCTAATTA----------TTTG
A-CCAA-C----TGTGCACATA---TTTGTA--GAA-CCTGGAAAATATGAAGGGGG-AA
AAAAA-------ATT---TTTC----AATGT------------TTTT-TTGTC-T-CA--
----TT--C------TCGAG-TT-GGGAC-TGCTG-T-GCTTCATTTT-------TTGAA
----GTTG-GC--TTT------GCC-TT------------------TGCC-AGGATCTAT
G-TCA----TTT------CAC----AACCT-CTTG--AATGC------ATCTAGAAT-GT
TGAATCAGGTCTAA--TTTTGTACCTAT------AAAGT-TAAAT--ATAC---AACTTT
CAGCAACGG-ATCTCTTGG---CTCTCGCATCGATGAAGAACGCAGCGAAATGCGATAAG
TAATGTGAA-TTGCAGAATTCAGTGA---ATCATCGA-----ATCTTTGAAC--------
----------GCATC----T-----TGCGCT-----CCTTGGT---ATTCCGAGG-----
------------AGCATGCC-------------------------------TGTTTGAG-
TGT---CAT-----TTAAAGT--TCTCAA-C----CACATACA--------TTATCAATG
GA--TGTGGC--TTGGA-T--ATGGGGGG-----AGTGTTTTGCAGG-C-TTCT------
-----TCTCTGA-------------TAAA------GTC-TG-----------CTCC-CCT
G--AAATGCATT---AGTG---GTA-T-----CTG-AGCT-----------AC--T-AC-
---AGATG-TGA-TAA----T----TATCTA-----------------------------
--------------------C---------------------------------------
------------------------------------------------------------
------------------------------------------------------------
------------------------------------------------------------
----------------------------ATC----AAAGTA--------TGCT-------
------------------------------------------------------------
------------------------------------------------------------
------------------------------------------------------------
------------------------------------------------------------
------------------------------------------------------------
------------------------------------------------------------
----------------------GCACA---------------------------------
------------------------------------CC----GC----------------
-------------------TT-CCTAACGAG-----------------------------
------------------------------------------------------------
--------------------------TTGAAAT---------------------------
------------------------------------------------------------
---TTGATGA--------------------------------------------------
------------------------------------------------------------
------------------------------------------------------------
------------------------------------------------------------
------------------------------------------------------------
------------------------------------------------------------
------------------------------------------------------------
------------------------------------------------------------
------------------------------------------------------------
------------------------------------------------------------
--------------------------------------------
>Inocybe_sp_TUE001114_Estonia
-----T-----TGAAT--AAAC-----ATGAGCAGG-CTG----TTGCTGG-C-CC--CC
-GTT-----GGGGG---AATGTGCACG---CT--TG-TTCTAATTA----------TTTG
A-CCAA-C----TGTGCACATA---TTTGTA--GAA-CCTGGAAAATATGAAGGGGG-AA
AAAAA-------AAT---TTTC----AATGT------------TTTT-TTGTC-T-CA--
----TT--C------TCGAG-TT-GGGAC-TGCTG-T-GCTTCATTTT-------TTGAA
----GTTG-GC--TTT------GCC-TT------------------TGCC-AGGATCTAT
G-TCA----TTT------CAC----AACCT-CTTG--AATGC------ATCTAGAAT-GT
TGAATCAGGTCTAA--TTTTGTACCTAT------AAAGT-TAAAT--ATAC---AACTTT
CAGCAACGG-ATCTCTTGG---CTCTCGCATCGATGAAGAACGCAGCGAAATGCGATAAG
TAATGTGAA-TTGCAGAATTCAGTGA---ATCATCGA-----ATCTTTGAAC--------
----------GCATC----T-----TGCGCT-----CCTTGGT---ATTCCGAGG-----
------------AGCATGCC-------------------------------TGTTTGAG-
TGT---CAT-----TTAAAGT--TCTCAA-C----CACATACA--------TTATCAATG
GA--TGTGGC--TTGGA-T--ATGGGGGG-----AGTGTTTTGCAGG-C-TTCT------
-----TCTCTGA-------------TAAA------GTC-TG-----------CTCC-CCT
G--AAATGCATT---AGTG---GTA-T-----CTG-AGCT-----------AC--T-AC-
---AGATG-TGA-TAA----T----TATCTA-----------------------------
--------------------C---------------------------------------
------------------------------------------------------------
------------------------------------------------------------
------------------------------------------------------------
----------------------------ATC----AAAGTA--------TGCT-------
------------------------------------------------------------
------------------------------------------------------------
------------------------------------------------------------
------------------------------------------------------------
------------------------------------------------------------
------------------------------------------------------------
----------------------GCACA---------------------------------
------------------------------------CC----GC----------------
-------------------TT-CCTAACGAG-----------------------------
------------------------------------------------------------
--------------------------TTGAAAT---------------------------
------------------------------------------------------------
---TTGATGA--------------------------------------------------
------------------------------------------------------------
------------------------------------------------------------
------------------------------------------------------------
------------------------------------------------------------
------------------------------------------------------------
------------------------------------------------------------
------------------------------------------------------------
------------------------------------------------------------
------------------------------------------------------------
--------------------------------------------
>Inocybe_sp_B15_Estonia
-----T-----TGAAT--AAAC-----ATGAGCAGG-CTG----TTGCTGG-C-CC--CC
-GTT-----GGGGG---AATGTGCACG---CT--TG-TTCTAATTA----------TTTG
A-CCAA-C----TGTGCACATA---TTTGTA--GAA-CCTGGAAAATATGAAGGGGGAAA
AAAAA-------AAT---TTTC----AATGT------------TTTT-TTGTC-T-CA--
----TT--C------TCGAG-TT-GGGAC-TGCTG-T-GCTTCATTTT-------TTGAA
----GTTG-GC--TTT------GCC-TT------------------TGCC-AGGATCTAT
G-TCA----TTT------CAC----AACCT-CTTG--AATGC------ATCTAGAAT-GT
TGAATCAGGTCTAA--TTTTGTACCTAT------AAAGT-TAAAT--ATAC---AACTTT
CAGCAACGG-ATCTCTTGG---CTCTCGCATCGATGAAGAACGCAGCGAAATGCGATAAG
TAATGTGAA-TTGCAGAATTCAGTGA---ATCATCGA-----ATCTTTGAAC--------
----------GCATC----T-----TGCGCT-----CCTTGGT---ATTCCGAGG-----
------------AGCATGCC-------------------------------TGTTTGAG-
TGT---CAT-----TTAAAGT--TCTCAA-C----CACATACA--------TTATCAATG
GA--TGTGGC--TTGGA-T--ATGGGGGG-----AGTGTTTTGCAGG-C-TTCT------
-----TCTCTGA-------------TAAA------GTC-TG-----------CTCC-CCT
G--AAATGCATT---AGTG---GTA-T-----CTG-AGCT-----------AC--T-AC-
---AGATG-TGA-TAA----T----TATCTA-----------------------------
--------------------C---------------------------------------
------------------------------------------------------------
------------------------------------------------------------
------------------------------------------------------------
----------------------------ATC----AAAGTA--------TGCT-------
------------------------------------------------------------
------------------------------------------------------------
------------------------------------------------------------
------------------------------------------------------------
------------------------------------------------------------
------------------------------------------------------------
----------------------GCACA---------------------------------
------------------------------------CC----GC----------------
-------------------TT-CCTAACGAG-----------------------------
------------------------------------------------------------
--------------------------TTGAAAT---------------------------
------------------------------------------------------------
---TTGATGA--------------------------------------------------
------------------------------------------------------------
------------------------------------------------------------
------------------------------------------------------------
------------------------------------------------------------
------------------------------------------------------------
------------------------------------------------------------
------------------------------------------------------------
------------------------------------------------------------
------------------------------------------------------------
--------------------------------------------
>Inocybe_sp_BEECH_PLOT8_Italy
------------------------------------------------------------
------------------------------------------------------------
------------GGGGAAAAAA--------------------------------------
----A-------AAT---TTTC----AATGT------------TTTT-TTGTC-T-CA--
----TT--C------TCGAG-TT-GGGAC-TGCTG-T-GCTTCATTTT-------TTGAA
----GTTG-GC--TTT------GCC-TT------------------TGCC-AGGATCTAT
G-TCA----TTT------CAC----AACCT-CTTG--AATGC------ATCTAGAAT-GT
TGAATCAGGTCTAA--TTTTGTACCTAT------AAAGA-TAAAT--ATAC---AACTTT
CAGCAACGG-ATCTCTTGG---CTCTCGCATCGATGAAGAACGCAGCGAAATGCGATAAG
TAATGTGAA-TTGCAGAATTCAGTGA---ATCATCGA-----ATCTTTGAAC--------
----------GCATC----T-----TGCGCT-----CCTTGGT---ATTCCGAGG-----
------------AGCATGCC-------------------------------TGTTTGAG-
TGT---CAT-----TTAAAGT--TCTCAA-C----CACATACA--------TTATCAATG
GA--TGTGGC--TTGGA-T--ATGGGGGG-----AGTGTTTTGCAGG-C-TTCT------
-----TCTCTGA-------------TAAA------GTC-TG-----------CTCC-CCT
G--AAATGCATT---AGTG---GTA-T-----CTG-AGCT-----------AC--T-AC-
---AGATG-TGA-TAA----T----TATCTA-----------------------------
--------------------C---------------------------------------
------------------------------------------------------------
------------------------------------------------------------
------------------------------------------------------------
----------------------------ATC----AAAGTA--------TGCT-------
------------------------------------------------------------
------------------------------------------------------------
------------------------------------------------------------
------------------------------------------------------------
------------------------------------------------------------
------------------------------------------------------------
----------------------GCACA---------------------------------
------------------------------------CC----GC----------------
-------------------TT-CCTAACGAG-----------------------------
------------------------------------------------------------
--------------------------TTG-------------------------------
------------------------------------------------------------
------------------------------------------------------------
------------------------------------------------------------
------------------------------------------------------------
------------------------------------------------------------
------------------------------------------------------------
------------------------------------------------------------
------------------------------------------------------------
------------------------------------------------------------
------------------------------------------------------------
------------------------------------------------------------
--------------------------------------------
>Inocybe_erythospilota_ACAD:11699_Type_Canada
CATCAT-----CGAAT--AAAC-----TTGCACAGG-TTG----TTGCTGG-C-TC--TC
---T------GGGG---CATGTGCACG---CC--TG-TCATCTTTA----------TTTC
T-CCAA-C----TGTGCACATA----TTGTA--GA--CCTGG------------------
----A-------GTT---TTT-------TGA------------AATC-----A-T-----
----TT---------TCGAG-TT-GGGAC-TGCTG-T-GCTTCATTCAG------TTGAA
----GTGG-GC--TTT------TTC-TT-----------ACA---TTTCT-GGG-TCTAT
G-TCA----TTT------CAC----AACCT-CAT---------------GTCAAAAT---
---CAGT---------------ACCTAT------AAAGT-TAAAT--ATAC---AACTTT
CAGCAACGG-ATCTCTTGG---CTCTCGCATCGATGAAGAACGCAGCGAAATGCGATAAG
TAATGTGAA-TTGCAGAATTCAGTGA---ATCATCGA-----ATCTTTGAAC--------
----------GCATC----T-----TGCGCT-----CCTTGGT---ATTCCGAGG-----
------------AGCATGCC-------------------------------TGTTTGAG-
TGT---CAT-----TTAAGTT--CCTCAA-C----CACATCAAT-------TTGTCTT--
GA--TGCGGC--TTGGA-T--ATGGGGGG----------TTTGCAGG-C-TC--------
------CTTT---------T-----TGAA------GCC-TG-----------CTCC-CCT
G--AAATGCATT---AGTG---GTG-T-----CTG-AGCAGA-----TAT-AC--T-AC-
---AGGTG-TGA-TAA----A----TATCTA-----------------------------
--------------------C---------------------------------------
------------------------------------------------------------
------------------------------------------------------------
------------------------------------------------------------
----------------------------ATCTTA----GTA--------TGCT-------
------------------------------------------------------------
------------------------------------------------------------
------------------------------------------------------------
------------------------------------------------------------
------------------------------------------------------------
------------------------------------------------------------
----------------------GCA-----------------------------------
---------------------------GAT-TG-AACC----GC----------------
-------------------TT-CTAACAGAG-----------------------------
------------------------------------------------------------
---------------------------TGAAGG---CCCCT-------------------
------------------------------------------------------------
-------TGA--------------------------------------------------
------------------------------------------------------------
------------------------------------------------------------
------------------------------------------------------------
------------------------------------------------------------
------------------------------------------------------------
------------------------------------------------------------
------------------------------------------------------------
------------------------------------------------------------
------------------------------------------------------------
--------------------------------------------
>Inocybe_sp._MO502905_USA
CATCAT-----TGAAT--AAAC-----TTGCACAGG-CTG----TTGCTGG-C-CC--TC
---T------GGGG---TATGTGCACG---CT--TG-TCATCTTTA----------TCTC
T-CCAC-C----TGTGCACATA----TTGTA--GA--CCTGG------------------
----A-------GTTG-CTTT-------TGA-----------AAATA-----T-T-----
----TT---------TCGAG-TT-GGGAC-TGCTG-C-GCTTCATT-----------GAA
----GTCG-GC--TTT------GCC-TT------------------TGC--AGG-TCTAT
G-TCAT---TTT-----TCAC---AAACCT-CAT---------------TTTGAAAT--A
TGTATGT---------------CATTAT------AAAGT-TAAAT--ATAC---AACTTT
CAGCAACGG-ATCTCTTGG---CTCTCGCATCGATGAAGAACGCAGCGAAATGCGATAAG
TAATGTGAA-TTGCAGAATTCAGTGA---ATCATCGA-----ATCTTTGAAC--------
----------GCAAC----T-----TGCGCT-----CCTTGGT---ATTCCGAGG-----
------------AGCATGCC-------------------------------TGTTTGAG-
TGT---CAT-----TAAAAGT--TCTCAA-C----CACAT------------TATCAAT-
GA--TGTGGC--TTGGA-T--TTGGGGT---------TTTTTGCAGG-C-TT--------
------CTCAGC-------T-----TGAA------GTC-TG-----------CTCC-CCT
G--AAATGCATT---AGTG---GTG-T-----CTG-AGCT-------ACT-AC--T-ACT
---AGATG-TGA-TAA----T----TATCTA-----------------------------
--------------------C---------------------------------------
------------------------------------------------------------
------------------------------------------------------------
------------------------------------------------------------
----------------------------ATCGAATAACGTA--------TGCT-------
------------------------------------------------------------
------------------------------------------------------------
------------------------------------------------------------
------------------------------------------------------------
------------------------------------------------------------
------------------------------------------------------------
----------------------GCAGC---------------------------------
-------------------------------AG---CC----GC----------------
-------------------TT-CATATTTA------------------------------
------------------------------------------------------------
---------------------------TG-AAT---------------------------
------------------------------------------------------------
---TTGATGAATTTGACCT--------------CAAA------TCAGGTAG-GACT----
---------ACCCGCTGAACT---------------------------------------
-------TA---------------------------------------------------
------------------------------------------------------------
------------------------------------------------------------
------------------------------------------------------------
------------------------------------------------------------
------------------------------------------------------------
------------------------------------------------------------
------------------------------------------------------------
--------------------------------------------
>Inocybe_sp_TUE003164_Mexico
-----T-----TGAAT--AAAC-----TTGCACAGG-CTG----TTGCTGG-C-CC--TC
---T------GGGG---TATGTGCACG---CT--TG-TCATCTTTA----------TCTC
T-CCAC-C----TGTGCACATA----TTGTA--GA--CCTGG------------------
----A-------GTTG-CTTT-------TGA-----------AAATA-----T-T-----
----TT---------TCGAG-TT-GGGAC-TGCTG-C-GCTTCATT-----------GAA
----GTCG-GC--TTT------GCC-TT------------------TGC--AGG-TCTAT
G-TCAT---TTT-----TCAC---AAACCT-CAT---------------TTTGAAAT--A
TGTATGT---------------CATTAT------AAAGT-TAAAT--ATAC---AACTTT
CAGCAACGG-ATCTCTTGG---CTCTCGCATCGATGAAGAACGCAGCGAAATGCGATAAG
TAATGTGAA-TTGCAGAATTCAGTGA---ATCATCGA-----ATCTTTGAAC--------
----------GCAAC----T-----TGCGCT-----CCTTGGT---ATTCCGAGG-----
------------AGCATGCC-------------------------------TGTTTGAG-
TGT---CAT-----TAAAAGT--TCTCAA-C----CACAT------------TATCAAT-
GA--TGTGGC--TTGGA-T--TTGGGGT---------TTTTTGCAGG-C-TT--------
------CTCAGC-------T-----TGAA------GTC-TG-----------CTCC-CCT
G--AAATGCATT---AGTG---GTG-T-----CTG-AGCT-------ACT-AC--T-ACT
---AGATG-TGA-TAA----T----TATCTA-----------------------------
--------------------C---------------------------------------
------------------------------------------------------------
------------------------------------------------------------
------------------------------------------------------------
----------------------------ATCGAATAACGTA--------TGCT-------
------------------------------------------------------------
------------------------------------------------------------
------------------------------------------------------------
------------------------------------------------------------
------------------------------------------------------------
------------------------------------------------------------
----------------------GCAGC---------------------------------
-------------------------------AG---CC----GC----------------
-------------------TT-CATATTTA------------------------------
------------------------------------------------------------
---------------------------TG-AAT---------------------------
------------------------------------------------------------
---TTGATGA--------------------------------------------------
------------------------------------------------------------
------------------------------------------------------------
------------------------------------------------------------
------------------------------------------------------------
------------------------------------------------------------
------------------------------------------------------------
------------------------------------------------------------
------------------------------------------------------------
------------------------------------------------------------
--------------------------------------------
>Inocybe_sp_TUE003165_Mexico
-----T-----TGAAT--AAAC-----TTGCACAGG-CTG----TTGCTGG-C-CC--TC
---T------GGGG---TATGTGCACG---CT--TG-TCATCTTTA----------TCTC
T-CCAC-C----TGTGCACATA----TTGTA--GA--CCTGG------------------
----A-------GTTG-CTTT-------TGA-----------AAATA-----T-T-----
----TT---------TCGAG-TT-GGGAC-TGCTG-T-GCTTCATT-----------GAA
----GTCG-GC--TTT------GCC-TT------------------TGC--AGG-TCTAT
G-TCAT---TTT-----TCAC---AAACCT-CAT---------------TTTGAAAT--A
TGTATGT---------------CATTAT------AAAGT-TAAAT--ATAC---AACTTT
CAGCAACGG-ATCTCTTGG---CTCTCGCATCGATGAAGAACGCAGCGAAATGCGATAAG
TAATGTGAA-TTGCAGAATTCAGTGA---ATCATCGA-----ATCTTTGAAC--------
----------GCACC----T-----TGCGCT-----CCTTGGT---ATTCCGAGG-----
------------AGCATGCC-------------------------------TGTTTGAG-
TGT---CAT-----TAAAAGT--TCTCAA-C----CACAT------------TATCAAT-
GA--TGTGGC--TTGGA-T--TTGGGGT---------TTTTTGCAGG-C-TT--------
------CTCAGC-------T-----TGAA------GTC-TG-----------CTCC-CCT
G--AAATGCATT---AGTG---GTG-T-----CTG-AGCA-------ACT-AC--T-ACT
---AGATG-TGA-TAA----T----TATCTA-----------------------------
--------------------C---------------------------------------
------------------------------------------------------------
------------------------------------------------------------
------------------------------------------------------------
----------------------------ATCGAATAACGTA--------TGCT-------
------------------------------------------------------------
------------------------------------------------------------
------------------------------------------------------------
------------------------------------------------------------
------------------------------------------------------------
------------------------------------------------------------
----------------------GCAGC---------------------------------
-------------------------------AG---CC----GC----------------
-------------------TT-CATATTTA------------------------------
------------------------------------------------------------
---------------------------TG-AAT---------------------------
------------------------------------------------------------
---TTGATGA--------------------------------------------------
------------------------------------------------------------
------------------------------------------------------------
------------------------------------------------------------
------------------------------------------------------------
------------------------------------------------------------
------------------------------------------------------------
------------------------------------------------------------
------------------------------------------------------------
------------------------------------------------------------
--------------------------------------------
>Inocybe_sp_TUE002455_Mexico
-----T-----CGAAT--AAAC-----TTGCACAGG-CTG----TTGCTGG-C-CC--TC
---T------GGGG---TATGTGCACG---CT--TG-TCATCTTTA----------TCTC
T-CCAC-C----TGTGCACATA----TTGTA--GA--CCTGG------------------
----A-------GTTG-CTTT-------TGA-----------AAATA-----T-T-----
----TT---------TCGAG-TT-GGGAC-TGCTG-C-GCTTCATT-----------GAA
----GTCG-GC--TTT------GCC-TT------------------TGC--AGG-TCTAT
G-TCAT---TTT-----TCAC---AAACCT-CAT---------------TTTGAAAT--A
TGTATGT---------------CATTAT------AAAGT-TAAAT--ATAC---AACTTT
CAGCAACGG-ATCTCTTGG---CTCTCGCATCGATGAAGAACGCAGCGAAATGCGATAAG
TAATGTGAA-TTGCAGAATTCAGTGA---ATCATCGA-----ATCTTTGAAC--------
----------GCAAC----T-----TGCGCT-----CCTTGGT---ATTCCGAGG-----
------------AGCATGCC-------------------------------TGTTTGAG-
TGT---CAT-----TAAAAGT--TCTCAA-C----CACAT------------TATCAAT-
GA--TGTGGC--TTGGA-T--TTGGGGT---------TTTTTGCAGG-C-TT--------
------CTCAGC-------T-----TGAA------GTC-TG-----------CTCC-CCT
G--AAATGCATT---AGTG---GTG-T-----CTG-AGCT-------ACT-AC--T-ACT
---AGATG-TGA-TAA----T----TATCTA-----------------------------
--------------------C---------------------------------------
------------------------------------------------------------
------------------------------------------------------------
------------------------------------------------------------
----------------------------ATCGAATAACGTA--------TGCT-------
------------------------------------------------------------
------------------------------------------------------------
------------------------------------------------------------
------------------------------------------------------------
------------------------------------------------------------
------------------------------------------------------------
----------------------GCAGC---------------------------------
-------------------------------AG---CC----GC----------------
-------------------TT-CATATTTA------------------------------
------------------------------------------------------------
---------------------------TG-AAT---------------------------
------------------------------------------------------------
---TTGATGA--------------------------------------------------
------------------------------------------------------------
------------------------------------------------------------
------------------------------------------------------------
------------------------------------------------------------
------------------------------------------------------------
------------------------------------------------------------
------------------------------------------------------------
------------------------------------------------------------
------------------------------------------------------------
--------------------------------------------
>Inocybe_sp_A107_Mexico
-----T-----CGAAT--AAAC-----TTGCACAGG-CTG----TTGCTGG-C-CC--TC
---T------GGGG---TATGTGCACG---CT--TG-TCATCTTTA----------TCTC
T-CCAC-C----TGTGCACATA----TTGTA--GA--CCTGG------------------
----A-------GTTG-CTTT-------TGA-----------AAATA-----T-T-----
----TT---------TCGAG-TT-GGGAC-TGCTG-C-GCTTCATT-----------GAA
----GTCG-GC--TTT------GCC-TT------------------TGC--AGG-TCTAT
G-TCAT---TTT-----TCAC---AAACCT-CAT---------------TTTGAAAT--A
TGTATGT---------------CATTAT------AAAGT-TAAAT--ATAC---AACTTT
CAGCAACGG-ATCTCTTGG---CTCTCGCATCGATGAAGAACGCAGCGAAATGCGATAAG
TAATGTGAA-TTGCAGAATTCAGTGA---ATCATCGA-----ATCTTTGAAC--------
----------GCAAC----T-----TGCGCT-----CCTTGGT---ATTCCGAGG-----
------------AGCATGCC-------------------------------TGTTTGAG-
TGT---CAT-----TAAAAGT--TCTCAA-C----CACAT------------TATCAAT-
GA--TGTGGC--TTGGA-T--TTGGGGT---------TTTTTGCAGG-C-TT--------
------CTCAGC-------T-----TGAA------GTC-TG-----------CTCC-CCT
G--AAATGCATT---AGTG---GTG-T-----CTG-AGCT-------ACT-AC--T-ACT
---AGATG-TGA-TAA----T----TATCTA-----------------------------
--------------------C---------------------------------------
------------------------------------------------------------
------------------------------------------------------------
------------------------------------------------------------
----------------------------ATCGAATAACGTA--------TGCT-------
------------------------------------------------------------
------------------------------------------------------------
------------------------------------------------------------
------------------------------------------------------------
------------------------------------------------------------
------------------------------------------------------------
----------------------GCAGC---------------------------------
-------------------------------AG---CC----GC----------------
-------------------TT-CATATTTA------------------------------
------------------------------------------------------------
---------------------------TG-AAT---------------------------
------------------------------------------------------------
---TTGATGAA-------------------------------------------------
------------------------------------------------------------
------------------------------------------------------------
------------------------------------------------------------
------------------------------------------------------------
------------------------------------------------------------
------------------------------------------------------------
------------------------------------------------------------
------------------------------------------------------------
------------------------------------------------------------
--------------------------------------------
>Inocybe_sp_A122_Mexico
-----T-----TGAAT--AAAC-----TTGCACAGG-CTG----CTGCTGG-C-CC--TC
---T------GGGG---TATGTGCACG---CT--TG-TCATCTTTA----------TCTC
T-CCAC-C----TGTGCACATA----TTGTA--GA--CCTGG------------------
----A-------GTTG-CTTT-------TGA----------AAAATA----TT-T-----
----TT---------TCGAG-TT-GGGAC-TGCTG-C-GCTTCATT-----------GAA
----GTCG-GC--TTT------GCC-TT------------------TGC--AGG-TCTAT
G-TCAT--TTTT-----TCAC--AAAACCT-CAT---------------TTTGAAAT--A
TGTATGT---------------CATTAT------AAAGT-TAAAT--ATAC---AACTTT
CAGCAACGG-ATCTCTTGG---CTCTCGCATCGATGAAGAACGCAGCGAAATGCGATAAG
TAATGTGAA-TTGCAGAATTCAGTGA---ATCATCGA-----ATCTTTGAAC--------
----------GCAAC----T-----TGCGCT-----CCTTGGT---ATTCCGAGG-----
------------AGCATGCC-------------------------------TGTTTGAG-
TGT---CAT-----TAAAAGT--TCTCAA-C----CACAT------------TATCAAT-
GA--TGTGGC--TTGGA-T--TTGGGGT---------TTTTTGCAGG-C-TT--------
------CTCAGC-------T-----TGAA-----GGTC-TG-----------CTCC-CCT
G-AAAATGCATT---AGTG---GTG-T----CCTG-AGCT-------ACT-AC--T-ACT
---AGATG-TGA-TAA----T----TATCTA-----------------------------
--------------------C---------------------------------------
------------------------------------------------------------
------------------------------------------------------------
------------------------------------------------------------
----------------------------ATCGAATAATGTA--------TGCT-------
------------------------------------------------------------
------------------------------------------------------------
------------------------------------------------------------
------------------------------------------------------------
------------------------------------------------------------
------------------------------------------------------------
----------------------GCAGC---------------------------------
-------------------------------AG---CC----GC----------------
-------------------TT-CATATTTA------------------------------
------------------------------------------------------------
---------------------------TGAAAT---------------------------
------------------------------------------------------------
---TTGATGAA-------------------------------------------------
------------------------------------------------------------
------------------------------------------------------------
------------------------------------------------------------
------------------------------------------------------------
------------------------------------------------------------
------------------------------------------------------------
------------------------------------------------------------
------------------------------------------------------------
------------------------------------------------------------
--------------------------------------------
>Inocybe_sp_A305_Mexico
-----T-----CGAAT--AAAC-----TTGCACAGG-CTG----TTGCTGG-C-CC---C
---T-----GGGGG---TATGTGCACG---CT--TG-TCATCTTTA----------TCTC
T-CCAA-C----TGTGCACATA----TTGTA--GA--CCTGG------------------
----A-------GTTG-CTAA-------TGA------------AATA-------T-----
----TT---------TCGAT-TT-GGGAC-TGCTG-T-GCTTTTTT---------TGAAA
----GTCG-GC--TTT------GCC-TT------------------TGC--AGG-TCTAT
G-TCA----TTT-----TCAC----AACCT-CTT---------------TTTG-AAT--A
TGTATGT---------------CATATA------AAAGT-TAAAT--ATAC---AACTTT
CAGCAACGG-ATCTCTTGG---CTCTCGCATCGATGAAGAACGCAGCGAAATGCGATAAG
TAATGTGAA-TTGCAGAATTCAGTGA---ATCATCGA-----ATCTTTGAAC--------
----------GCATC----T-----TGCGCT-----CCTTGGT---ATTCCGAGG-----
------------AGCATGCC-------------------------------TGTTTGAG-
TGT---CAT-----TAAAAGT--TCTCAA-C----CACAT------------TATCAAT-
GATGTGTGGC--TTGGA-T--GTGGGGGT-----GTGTTTTTGCAGG-C-TT--------
------CTCAGC-------------AGAA------GTC-TG-----------CTCC-CCT
G--AAATGCATT---AGTG---GTG-T-----CTG-AGCT-------ACT-AC--T-ACT
---AGATG-TGA-TAA----T----TATCTA-----------------------------
--------------------C---------------------------------------
------------------------------------------------------------
------------------------------------------------------------
------------------------------------------------------------
----------------------------ATCGAAAAACGTA--------TGCT-------
------------------------------------------------------------
------------------------------------------------------------
------------------------------------------------------------
------------------------------------------------------------
------------------------------------------------------------
------------------------------------------------------------
----------------------GCAGC---------------------------------
-------------------------------AG---CC----GC----------------
-------------------TT-CATATTAA------------------------------
------------------------------------------------------------
---------------------------AG-AAT---------------------------
------------------------------------------------------------
---TTGATGAA-------------------------------------------------
------------------------------------------------------------
------------------------------------------------------------
------------------------------------------------------------
------------------------------------------------------------
------------------------------------------------------------
------------------------------------------------------------
------------------------------------------------------------
------------------------------------------------------------
------------------------------------------------------------
--------------------------------------------
>Inocybe_sp_A128_Mexico
-----T-----TGAAT--AAAC-----TTGCACAGG-CTG----TTGCTGG-C-CC---C
---T-----GGGGG---TATGTGCACG---CT--TG-TCATCTTTA----------TCTC
T-CCAA-C----TGTGCACATA----TTGTA--GA--CCTGG------------------
----A-------GTTG-CTAA-------TGA------------AATA-------T-----
----TT---------TCGAT-TT-GGGAC-TGCTG-T-GCTTTTTT---------TGAAA
----GTCG-GC--TTT------GCC-TT------------------TGC--AGG-TCTAT
G-TCA----TTT-----TCAC----AACCT-CTT---------------TTTG-AAT--A
TGTATGT---------------CATATA------AAAGT-TAAAT--ATAC---AACTTT
CAGCAACGG-ATCTCTTGG---CTCTCGCATCGATGAAGAACGCAGCGAAATGCGATAAG
TAATGTGAA-TTGCAGAATTCAGTGA---ATCATCGA-----ATCTTTGAAC--------
----------GCATC----T-----TGCGCT-----CCTTGGT---ATTCCGAGG-----
------------AGCATGCC-------------------------------TGTTTGAG-
TGT---CAT-----TAAAAGT--TCTCAA-C----CACAT------------TATCAAT-
GATGTGTGGC--TTGGA-T--GTGGGGGT-----GTGTTTTTGCAGG-C-TT--------
------CTCAGC-------------AGAA------GTC-TG-----------CTCC-CCT
G--AAATGCATT---AGTG---GTG-T-----CTG-AGCT-------ACT-AC--T-ACT
---AGATG-TGA-TAA----T----TATCTA-----------------------------
--------------------C---------------------------------------
------------------------------------------------------------
------------------------------------------------------------
------------------------------------------------------------
----------------------------ATCGAAAAACGTA--------TGCT-------
------------------------------------------------------------
------------------------------------------------------------
------------------------------------------------------------
------------------------------------------------------------
------------------------------------------------------------
------------------------------------------------------------
----------------------GCAGC---------------------------------
-------------------------------AG---CC----GC----------------
-------------------TT-CATATTAA------------------------------
------------------------------------------------------------
---------------------------AG-AAT---------------------------
------------------------------------------------------------
---TTGATGAA-------------------------------------------------
------------------------------------------------------------
------------------------------------------------------------
------------------------------------------------------------
------------------------------------------------------------
------------------------------------------------------------
------------------------------------------------------------
------------------------------------------------------------
------------------------------------------------------------
------------------------------------------------------------
--------------------------------------------
>Inocybe_subconnexa_DPL13017_Mexico
CATTAT-----TGAAT--AAAC-----TTGAACAGG-CTG----TTGCTGA-C-CC--TC
-----------GGG---TAAGTGCACG---CT--TG-TCATCTTTA----------TTTC
T-CCAA-C----TGTGCACATA----TTGTA--GA--TCTGG------------------
----A-------GTT--CTTG------TTGA------------TTTT-----T-T-G---
----TT---------TCGAG-TT-GGGAC-TGCTG-T-GCTT------------------
-----TCR-GC--TTT------GCC-TT-----------GAAGATCTTCC-AGG-TCTAT
G-TCA----TTT-----TCAC---AAACAT-ATTG--AATGC------GTATAGAAT-GT
TGAATCAGGTCCT---TTTTGTACCTAT-----AAAAGT-TAAAT--ATAC---AACTTT
CAGCAACGG-ATCTCTTGG---CTCTCGCATCGATGAAGAACGCAGCGAAATGCGATAAG
TAATGTGAA-TTGCAGAATTCAGTGA---ATCATCGA-----ATCTTTGAAC--------
----------GCATC----T-----TGCGCT-----CCTTGGT---ATTCTGAGG-----
------------AGCATGCC-------------------------------TGTTTGAG-
TGT---CAT-----TTCAAGT--TCTCAA-C----CACATCAA--------ATTT-----
GA--TGTGGC--TTGGA-TGGGTGGGGG------TTCTTTTTGCAGG-C-TT--------
------CTGTAAAT-----T-----TGAA------GTC-GG-----------CTCC-CCT
G--AAATGTATT---AGTG---GTA-T-----CTG-AGCAGAA-GAAACT-AC--T-AT-
---AGGTG-TGA-TAA----T----TATCTA----------------------TR-C---
--------------------C---------------------------------------
------------------------------------------------------------
------------------------------------------------------------
------------------------------------------------------------
---------TTG--------------------------GTA--------TGCT-------
------------------------------------------------------------
------------------------------------------------------------
------------------------------------------------------------
------------------------------------------------------------
------------------------------------------------------------
------------------------------------------------------------
----------------------GCATG---------------------------------
-----------------------AACAGAT-TG-CACC----GC----------------
-------------------TT-CTAAC-GAG-----------------------------
------------------------------------------------------------
------------------------------------------------------------
------------------------------------------------------------
-------TGG--------------------------------------------------
------------------------------------------------------------
------------------------------------------------------------
------------------------------------------------------------
------------------------------------------------------------
------------------------------------------------------------
------------------------------------------------------------
------------------------------------------------------------
------------------------------------------------------------
------------------------------------------------------------
--------------------------------------------
>Inocybe_furfurea_G:G00053152_Type_France
CATCAT-----TGAAT--AAAC-----CTGCACAGG-CTG----TTGCTGG-C-CCT-TC
---T------TGGG---TATGTGCACG---CTTGTG-TCATCTTTAT---------TTTC
T-CCAA-C--T-TGTGCACATA---ATTGTA--GA--TCTGG------------------
------------ATTATATTT------TTGA------------AATC---ATT-T-TT--
----TT---------TCGAG-TT-GGGACTTGCTG-T-GTTTCTCT--------------
----CACA-GCTTTTT------GCC-CT-----------GCAT-TTTTCC-AGG-TCTAT
G-TCA----TTT------CAC----AACCT-CGA--------------ATACAGAAT-GT
TGAATCA--------------------T-----AAAAGT-TAAAT--ATAC---AACTTT
CAGCAACGG-ATCTCTTGG---CTCTCGCATCGATGAAGAACGCAGCGAAATGCGATAAG
TAATGTGAA-TTGCAGAATTCAGTGA---ATCATCGA-----ATCTTTGAAC--------
----------GCATC----T-----TGCGCT-----CCTTGGT---ATTCCGAGG-----
------------AGCATGCC-------------------------------TGTTTGAG-
TGT---CAT------TAAAGT--TCTCAA-C----CACAT-----------ACTACA---
TA--TGTGGC--TTGGA-TG-GTGGGGG-----------TTTGCAGG-C-----------
------TTTCTC-------------TGAG-----GGTC-TG-----------CTCC-TCT
G--AAATGCATT---AGTG---GTATT----CCTG-AGC--------TTT-AC--T-AC-
---AGATG-TGA-TAA---TT----TATCTA----CAT------------------C---
--------------------C---------------------------------------
------------------------------------------------------------
------------------------------------------------------------
-------------------------------------------CAA--------------
------------------------------------AAGTA--------TGCT-------
------------------------------------------------------------
------------------------------------------------------------
------------------------------------------------------------
------------------------------------------------------------
---------------------------------------------TCA------------
------------------------------------------------------------
----------------------ACAAC---------------------------------
-----------------------------------ACC----GC----------------
--------TCC--------TAACAAGCGAAAG----------------------------
------------------------------------------------------------
----CAC------------------------AT---------------------------
---------------TT-------------------------------------------
----CGATGAATT-----------------------------------------------
------------------------------------------------------------
------------------------------------------------------------
------------------------------------------------------------
------------------------------------------------------------
------------------------------------------------------------
------------------------------------------------------------
------------------------------------------------------------
------------------------------------------------------------
------------------------------------------------------------
--------------------------------------------
>Inocybe_rufotacta_KR:KRM0005010_Type_Germany
CATCAT-----TGAAT--AAAC-----CTGCACAGG-CTG----TTGCTGG-C-CCT-TC
---T------TGGG---TATGTGCACG---CTTGTG-TCATCTTTAT---------TTTC
T-CCAA-C--T-TGTGCACATA---ATTGTA--GA--TCTGG------------------
------------ATTATATTT------TTGA------------AATC---ATT-T-TT--
----TT---------TCGAG-TT-GGGACTTGCTG-T-GTTTCTCT--------------
----CACA-GCTTTTT------GCC-CT-----------GCAT-TTTTCC-AGG-TCTAT
G-TCA----TTT------CAC----AACCT-CGA--------------ATACAGAAT-GT
TGAATCA--------------------T-----AAAAGT-TAAAT--ATAC---AACTTT
CAGCAACGG-ATCTCTTGG---CTCTCGCATCGATGAAGAACGCAGCGAAATGCGATAAG
TAATGTGAA-TTGCAGAATTCAGTGA---ATCATCGA-----ATCTTTGAAC--------
----------GCATC----T-----TGCGCT-----CCTTGGT---ATTCCGAGG-----
------------AGCATGCC-------------------------------TGTTTGAG-
TGT---CAT------TAAAGT--TCTCAA-C----CACAT-----------ACTACA---
TA--TGTGGC--TTGGA-TG-GTGGGGG-----------TTTGCAGG-C-----------
------TTTCTC-------------TGAG-----GGTC-TG-----------CTCC-TCT
G--AAATGCATT---AGTG---GTATT----CCTG-AGC--------TTT-AC--T-AC-
---AGATG-TGA-TAA---TT----TATCTA----CAT------------------C---
--------------------C---------------------------------------
------------------------------------------------------------
------------------------------------------------------------
-------------------------------------------CAA--------------
------------------------------------AAGTA--------TGCT-------
------------------------------------------------------------
------------------------------------------------------------
------------------------------------------------------------
------------------------------------------------------------
---------------------------------------------TCA------------
------------------------------------------------------------
----------------------ACAAC---------------------------------
-----------------------------------ACC----GC----------------
--------TCC--------TAACAAGCGAAAG----------------------------
------------------------------------------------------------
----CAC------------------------AT---------------------------
---------------TT-------------------------------------------
----YGATGAATT-----------------------------------------------
------------------------------------------------------------
------------------------------------------------------------
------------------------------------------------------------
------------------------------------------------------------
------------------------------------------------------------
------------------------------------------------------------
------------------------------------------------------------
------------------------------------------------------------
------------------------------------------------------------
--------------------------------------------
>Inocybe_rufotacta_MHHNU33158_China
CATCAT-----TGAAT--AAAC-----CTGCACAGG-CTG----TTGCTGG-C-CCT-TC
---T------TGGG---TATGTGCACG---CTTGTG-TCATCTTTAT---------TTTC
T-CCAA-C--T-TGTGCACATA---ATTGTA--GA--TCTGG------------------
------------ATTATATTT------TTGA------------AATC---G-T-T-TT--
----TT---------TCGAG-TT-GGGACTTGCTG-T-GTTTCTCT--------------
----CACA-GCTTTTT------GCC-CT-----------GCAT-TTTTCC-AGG-TCTAT
G-TCA----TTT------CAC----AACCT-CGA--------------ATACAGAAT-GT
TGAATCA--------------------T-----AAAAGT-TAAAT--ATAC---AACTTT
CAGCAACGG-ATCTCTTGG---CTCTCGCATCGATGAAGAACGCAGCGAAATGCGATAAG
TAATGTGAA-TTGCAGAATTCAGTGA---ATCATCGA-----ATCTTTGAAC--------
----------GCATC----T-----TGCGCT-----CCTTGGT---ATTCCGAGG-----
------------AGCATGCC-------------------------------TGTTTGAG-
TGT---CAT------TAAAGT--TCTCAA-C----CACATT----------ACTAGA---
TA--TGTGGC--TTGGA-T--GTGGGGG-----------TTTGCAGG-C-----------
------TTTCTC-------------TGAG-----GGTC-TG-----------CTCC-TCT
G--AAATGCATT---AGTG---GTATT----CCTG-AGC--------TTT-AC--T-AC-
---AGATG-TGA-TAA---TT----TATCTA----CAT------------------C---
--------------------C---------------------------------------
------------------------------------------------------------
------------------------------------------------------------
-------------------------------------------CAA--------------
------------------------------------AAGTA--------TGCT-------
------------------------------------------------------------
------------------------------------------------------------
------------------------------------------------------------
------------------------------------------------------------
---------------------------------------------TCA------------
------------------------------------------------------------
----------------------GCAAC---------------------------------
-----------------------------------ACC----GC----------------
--------TCC--------TAACAAGCGAAAG----------------------------
------------------------------------------------------------
----CAC------------------------AT---------------------------
---------------TT-------------------------------------------
----TGATGAATT-----------------------------------------------
------------------------------------------------------------
------------------------------------------------------------
------------------------------------------------------------
------------------------------------------------------------
------------------------------------------------------------
------------------------------------------------------------
------------------------------------------------------------
------------------------------------------------------------
------------------------------------------------------------
--------------------------------------------
>Inocybe_bombina_FR_0246007_T_Germany
---------------------------------------------TGCTGG-C-----TC
-CTT-TGTAGGGGG---CAAGTGCACG---CT--TG-TCATCTTTA----------TTTC
T-CCTA-C----TGTGCACATA----TTGTA--GAC-TCTGG------------------
----A-------ATTTTATTT-----TTTGA-----------------------------
----AT---------GAGGG----AGGAT-TGCTG-T-GCTTTGTAA--------ATGGA
----GTCG-GC--TTT------GCC-TT-----------GAA---TTTCC-AGG-TCTAT
G-TTAC---TTT-----TCAC---AAACCT-CTG---AATG-------TGTTAGAAT-GT
TGAATTT-------------------GT-----GGATAT----ATA-ATAC---AACTTT
CAGCAATGG-ATCTCTTGG---CTCTCGCATCGATGAAGAACGCAGCGAAATGCGATAAG
TAATGTGAA-TTGCAGAATTCAGTGA---ATCATCGA-----ATCTTTGAAC--------
----------GCATC----T-----TGCGCT-----CCTTGGT---ATTCCAAAG-----
------------AGCATGCC-------------------------------TGTTTGAG-
TGT---CA-------TCAAGT--TCTCAA-C----TACATCAATG------TTTTTTTT-
GG--TGTGGCTTTTGGA-T--ATGGGGG---------TTTTTGCAGG-C-----------
------TTTTGAAA-----A-----TGAA------GTC-GG-----------CTCT-CCT
G--AAATGAATC---AGTG---GTA-T-----CTG-AGCAGTATAGAACT-AC--T-AC-
---AGGTG-TGA-TAA---AC----TATCTA----------------------CG-C---
--------------------C---------------------------------------
------------------------------------------------------------
------------------------------------------------------------
------------------------------------------------------------
---------TTG--------------------------GTA-------GAACT-------
------------------------------------------------------------
------------------------------------------------------------
------------------------------------------------------------
------------------------------------------------------------
------------------------------------------------------------
------------------------------------------------------------
----------------------GCATG---------------------------------
-----------------------AACAGAT-TG-CACC----GC----------------
------------------------------------------------------------
------------------------------------------------------------
------------------------------------------------------------
------------------------------------------------------------
------------------------------------------------------------
------------------------------------------------------------
------------------------------------------------------------
------------------------------------------------------------
------------------------------------------------------------
------------------------------------------------------------
------------------------------------------------------------
------------------------------------------------------------
------------------------------------------------------------
------------------------------------------------------------
--------------------------------------------
>Inocybe_subchondrospora_FCATAS_12445_China
------------------AAAC-----TTGAACAGG-TTG----TTGCTGA-C-----TC
-CTT----GAGGGG---TAAGTGCACA---CT--TG-TCATATTTA----------TTTC
T-CCAA-C----TGTGCACATA----TTGTA--GAT-TCTGG------------------
-------------TT---TTT-------TGT------------TCTC-----C-------
----AA------A--GAGAGAGAGAGGAT-TGCTG-T-GCTTTCTT----------AAGA
----GTCG-GC--TTT------TC--TT-----------GCA---TTTCC-AGG-TCTAT
G-TTA----TTTT---TTCAC----AACCT-CTG---AATG-------TGTTAGAAT-GT
TGAATTT------------------TTT-----GGAAAT----ATA-ATAC---AACTTT
CAGCAATGG-ATCTCTTGG---CTCTCGCATCGATGAAGAACGCAGCGAAATGCGATAAG
TAATGTGAA-TTGCAGAATTCAGTGA---ATCATCGA-----ATCTTTGAAC--------
----------GCATC----T-----TGCGCT-----CCTTGGT---ATTCCGACG-----
------------AGCATGCC-------------------------------TGTTTGAG-
TGT---CA-------TCAAGT--TCTCAA-C----CTCAT-----------TTATCT---
AA--TGTGGCT-TTGGA-T--GTGGAGG---------TTTTTGCAGG-C-----------
------TTTT---------------CAAG------GTC-GG-----------CTCC-TCT
G--AAATGAATT---AGTG---GTA-T-----CTG-AGCAGTA--GAGTT-AC--T-AT-
---GGGTG-TGA-TAA---AT---TTGTCTA----------------------TG-CT--
--------------------C---------------------------------------
------------------------------------------------------------
------------------------------------------------------------
------------------------------------------------------------
---------TTG--------------------------GTA--------TACT-G---C-
GTGAACAGAT--------------------------------------------------
----------------------------TGCACT--------------------------
-GCT---------------------TCT-------------------------------A
ACAAGT------------------------------------------------------
-----------GGAAAC-------------------------------------------
------------------------------------------------------------
----------------------ACATT---------------------------------
---------------TTG------ACAAATTTG--ACC----TCAA--------------
-------------------AT-CAGG--TAGGA----------------------CTACC
CG----------------------------------------------------------
----C-------------------------------------------------------
------------------------------------------------------------
-------TGAACTTA---------------------------------------------
------------------------------------------------------------
------------------------------------------------------------
------------------------------------------------------------
------------------------------------------------------------
------------------------------------------------------------
------------------------------------------------------------
------------------------------------------------------------
------------------------------------------------------------
------------------------------------------------------------
--------------------------------------------
>Auritella_foveata_TBGT9631_India
-----------AAAAT------------------GG-C------TTGATGG-GGCC--CC
-CCT-------------CTGGAGCCCTAT-CA-----TACTCTTTAT---------TTTC
ATCC--------AGTGCACCTATGATGTGTA--GG---CTGG------------------
-------------------------------------------CCTC-----C-------
----CT---------TCAG--TG-TGGAAAGTCTA-------------------------
-------------TAT------GTC-TG---------------------------TCTTT
G--------TTG-----ACAC--TACTACT-CTT--------------TGATGTGAT-GT
TGGCAAT---------------AGTTAT-----GAA-----------ATAC---AACTTT
CAGCAATGG-ATCTCTTGG---CTCTCGCATCGATGAAGAACGCAGCGAAATGCGATAAG
TAATGTGAA-TTGCAGAATTCAGTGA---ATCATCGA-----ATCTTTGAAC--------
----------GCATC----T-----TGCGCT-----TCTTGGT---ACTCCAAGG-----
------------AGCATGCC-------------------------------TGTTTGAG-
TGT---CAT------GAATAT--TCTCAA-C----TATATATATA----T-ATATCTAT-
GTATTATAGA--TTGGT-TT-GTTGGG------------TTGGTGGG-C-----------
-----CCTTTCC-------------TGGG------GTC-AG-----------CCTT-CCT
G--AAATGTATT-G-AGCTG--GTG-G-----CTTTTGA--------CTC-TC--T-CT-
---GGATGTTGA-TAA---GC----TTTTTT----------TTTCGAGACA--TC-CTGA
TT---TCA-------AAGTGC--T-GC--TG-----------------------------
---------GGCTTTTG----------------GTT--GGTCCATTA-TC----ATGAC-
-------AAATTTAA-------GCATATCAATA-AGCGGAGGAAAAG--AAACTAACAAG
GATTC------CCTCAGTAACTGCGAGTGAAGTGGGAAAGGCTCAAATTTAAAATCTGGC
AG--CCT--TTGGGCTGTCCGAGTTGTAATCTAGAGAAGTG-TTGCCCGCTCT-GGACC-
GTGTACAAGTCTCCTGGAATGGGGCATCACAGAGGGTGAGAATCCCGTC-TTTGACAC-G
GAAGT----CCCAGGGCTTTTGTGGAA-TGCTCTCAAAGAGTCGAGTTGTTTGGGAATGC
AGCTCAAAATGGGTGGTAAATGCCATCTAAAGCTAAATATTGGCGAGAGACCGATAGCGA
ACAAGTACCGTGAGGGAAAGATGAAAAGAACTTTGGAAAGAGAGTCAAACAGTACGTGAA
ATTGCTGAAAGGGAAACGCTTGGAGTCAGTCACGTCGACCAGAAATCAACC-TTGCTGCT
GCTGGGTGCATTTTCTGGC-----TT--TGATGGGTCAGCATCAATTTCAACTGCTGGAC
AAAGGCTTCTAGGGAA--TGTGGCATCTC---CTGAGATGTGTTATAGCCCTTGGTC-AG
ATGCAGTGATTGGGATTGAGGAACTCAGCA-CGTCTCCTTTAGAGG-GGGGATT-GGGTC
C---ATCGACC-ACAC---AA-CGTGCTTAGGAT-GCTGGCAAAATGGCTTCAATCGACC
CGTCTTGAAACACGGACCAAGGAGTCTAACATGTCTGCGAGTGTTTGGGTGGAAAAACCC
ACGACGCGCAATGAAAGTGAAA---GTTGAGAT----CCCTGTTGGTGG-GGAGCATCGA
CGCCTGGACCAGATCTTCTTGTGACG-GATCCACGGTAGAGCATGCATGTTGGGACCCGA
AAGATGGTGAACTATGCCTGAATAGGGTGAAGCCAGAGGAAACTCTGGTGGAGGCTCGTA
GCGATTCTGACGTGCAAATCGATCGTCAAATTTGGGTATAGGGGCGAAAGACTAATCGAA
CCATC--TAGTAGCTGG-------------------------------------------
------------------------------------------------------------
------------------------------------------------------------
------------------------------------------------------------
------------------------------------------------------------
------------------------------------------------------------
------------------------------------------------------------
------------------------------------------------------------
--------------------------------------------
>Inosperma_gregarium_CAL_1309_T_India
CATTAT-----TGAGATAAAAC-----ATG-ACGAG-TTG----TTGCTGGCCTCC--TC
-TGT-----GGGGGCAATTGGTGCACG---CT--TG-TTATTTCTCAT--------TTAC
A-CATCCCTT--TGTGCATCTT----CTGTA--GA--TTTGG------------------
------------------TTT---------------------------------------
------------------------AGGAC-TGCTT-A-GCATCTCT--------------
----TGCGGGC--TTT-------CC-TT-----------GTT---ATTTC-AGA-TCTAT
G-TCTCACATTTTGTATACTC---CAAACT-ATA--------------TGAAGGCAA-AT
TGAATGG---------------TTTTAT------AATGC----AT--ATAC---AACTTT
CAGCAACGG-ATCTCTTGG---CTCTCGCATCGATGAAGAACGCAGCGAAATGCGATAAG
TAATGTGAA-TTGCAGAATTCAGTGA---ATCATCGA-----ATCTTTGAAC--------
----------GCATC----T-----TGCGCT-----CCTTGGT---ATTCCGAGG-----
------------AGCATGCC-------------------------------TGTTTGAG-
TGT---CAT------TATTATA-TCTCAA-C----CTTTTCCATT------TTGTTG---
GA--TATGGC--TTGGA-T--CTGGGAT-----------TGTGCAGG-C-TC--------
------TTTTAT-------------GTTG------GTC-TG-----------CTAT-CCT
G--AAATGAATG-ACAGAGGG-GTGATTTTATCTA-TGTTGAA----CCT-GC----ATT
---AGATG-TGA-TAA----C----TATTTT--G-CATC--------------TACC---
--------------------C--T-----GT-----------------------------
------------------------------------------------------------
------------------------------------------------------------
---------------AGAATCTGCATG--------------------------ATC----
---------TAA-ACTGACC-------TATCTAGAAAAGTGCTTACCTGTGCT-GGACC-
ATGTAAAAGTCTTCTGGAATGGAGCATCACAGAGGGTGAGAATCCCGTC-TTTGACAT-G
GACTC----CC-GGTGCGCCTA-GGTG-TGCTCTCAAAGAGTCGAGTTGTTTGGGAATGC
AGCTCAAAATGGGTGGTAAATGCCATCTAAAGCTAAATATTGGCGAGAGACCGATAGCGA
ACAAGTACCGTGAGGGAAAGATGAAAAGAACTTTGGAAAGAGAGTTAAACAGTACGTGAA
ATTGCTGAAAGGGAAACGCTTGAAGTCAGTCACATCGGGTGGAAATCAACC-TTGCTTTT
GCTTGGTGTACTTTCCT-------TC--TGATGGGTCAGCATCAATTTTGGTTGCTGGAT
AAGGTT--CTTGGGAA--TGTGGCATC-----TTTGGATGTGTTATAGCCCTTGGAC-GC
ATACAGCAGCTGAGATTGAGGAACTCAGCA-TG---CC----GCAA---GGCT--GGGGC
T---TTTGTCC-ACA----TGACGTGCTTAGGAT-GCTGGCATAATGGCTTTAATCGACC
CGTCTTGAAACACGGACCAAGGAGTCTAACATACCTGCGAGTGTTTGGGTGG-AAAACCC
ATG-CGCGTAATGAAAGTGATG---GTTGAGAT----CCCTGTCGTGGG-GGAGCATCGA
CGCCCACACCGGACCTT-TTGTGATG-GATCTGCGGTAGAGCATGTATGTTGGGACCCGA
AAGATGGTGAACTATGCCTGAATAGGGTGAAGCCAGA-GAAACTCTGGTGGAGGCTCGTA
GCGATTCTGACGTGCA--------------------------------------------
------------------------------------------------------------
------------------------------------------------------------
------------------------------------------------------------
------------------------------------------------------------
------------------------------------------------------------
------------------------------------------------------------
------------------------------------------------------------
------------------------------------------------------------
--------------------------------------------
>Auritella_brunnescens_PBM3174_Australia
CATTAT-----TGAAT--AATC----TTACGATAGG-CTGT--TTTGCTGG-C-----TC
-TTA-----TAGAGC--ATTGTGCACG---CT--TA-TCATTTATTCT----CCAATTTC
T-CC--------TGTGCATTTTT--TGTGTA--GA--TCTGC------------------
------------------TTT-------GGA------------ATTG-----C-T-----
----GT------------------GTGCT-AGCTAAT-----------------------
----GCCA-GC--TCT------TCT-TT-----------GTCTTCTCTCA-AGA-TCTAT
GTTTTC---TTTT----TCAA---TATACTCCTGT-------------AGTTGGAAT-GA
CTGTGTT---------------AAGTAA-----CAAAAT-ATTAT--ATAC---AACTTT
CAGCAACGG-ATCTCTTGG---CTCTCGCATCGATGAAGAACGCAGCGAAATGCGATAAG
TAGTGTGAA-TTGCAGAATTCAGTGA---ATCATCGA-----ATTTTTGAAC--------
----------GCATC----T-----TGCGCT-----CCTTGGT---ATTCTGAGG-----
------------AGCATGCC-------------------------------TGTTTGAG-
TGT---CAT-----TTTAYATT-TGTCAA-CT-ATGTCTTTGCGG---AAAGCAGCAAA-
TG--TGTAGC--TTGGA-TAAATGGAGG------------CTGCTGG-C-----------
------------------------TCCAA------GTC-AG-----------CTCC-TCT
A--AAATGYGTT-TTGATA---GTG-T----GAGGTTGCTTTT----ATT-GTATT-AGA
G--AGGTG-TGA-TAAAT-GC----TATTTTGTGCCCTC----TCTTT--------CAGT
AA------------TATGGGCTAT-CC--TT----AAAA---------------------
-----TTTTGATATTCG------------TAAAAAT--TGACCTA---------------
----------------------GCATATCAATA-AGCGGAGGAAAAG--AAACTAACGAG
GATTC------CCTTAGTAACTGCGAGTGAAGTGGGAAGAGCTCAAATTTAAAATCTGGT
AGTCTTC--TAG-GCTGCTTGAGTTGTAATCTAAAGAAGTG-CTGCCCGCGCTAGGACCT
ATGTACAAGTCTCCTGGAATGGAGCATCATAGAGGGTGAGAATCCCGTC-TTTGACATAG
GGCTT----TCTGGGGCTTTTGTGGCA-AGCTCTCAAAGAGTCGAGTTGTTTGGGAATGC
AGCTCAAAATTGGTGGTAAATGCCATCTAAAGCTAAATACAGGCGAGAGACCGATAGCGA
ACAAGTACCGTGAGGGAAAGATGAAAAGAACTTTGGAAAGAGAGTTAAACAGTACGTGAA
ATTGCTGAAAGGGAAACGCTTGAAGTCAGTCGCATCAGCTTGGAATCAACCTATGCTTCT
GCTGGGTGCACTTCCTTGA----TTC--TGATGGGTCAGCATTGATTTTGGCCATTGGAA
AAAGGC-CGTAGGGAA--TGTGGCATCTCT-TTGTGGATGTGTTATAGCCCATGGTC-AT
ATGCAGTGGTTGGGATCGAGGAACTCRGCA-TG--CTC----GCAA--GGGCT--GGGTT
TTATTAAAATC-ACA---TCT-CATGCTTAGGATGGCTGGCATAATGGCTTTAAGCGACC
CGTCTTGAAACACGGACCAAGGAGTCTAACATGCCTGCGAGTGTTTGGGTGGAAAAACTC
ATG-CGCGCAATGAAAGTGAAA---GTTGGGAT----CCCTGTCATTGG-GGAGCACCGA
CACCCGGACCAGACCTT-TTGTGACG-GATCTGCGGTAGAGCATGTATGTTGGGACCCGA
AAGATGGTGAACTATGCCTGAATAGGGTGAAGCCAGAGGAAACTCTGGTGGAGGCTCGTA
GCGATTCTGACGTGCAAATCGATCGTCAAATTTGGGTATAGGGGCGAAAGACTAATCGAA
CCATC--TAGTAGCTGGTTCCTGCCGAAGTTTCCCTCAGGATAGCAGAAACTCATCTCAT
CAGATTTATGTGGTAAAGCGAATGATTAGAGGCCTTGGGGTTGAAACAACCTTAACCTAT
TCTCAAACTTTAAATATGTAAGAACGAGCTGTCTCTTGACTTTTGGACTGCTCGAGCGAT
TGAGAGTTTCTAGTGGGCCATTTTTGGTAAGCAGAACTGGCGATGCGGGATGAACCGAAC
GCAAGGTTAAGGTGCCAGAATTCACGCTCATCAGACACCACAAAAGGTGTTAGTTCATCT
AGACAGCAGGACGGTGGCCATGGAAGTCGGAATCCGCTAAGGAGTGTGTAACAACTCACC
TGCCGAATGAACTAGCCCTGAAAATGGATGGCGCTTAAGCG-TGATACCCATACCTTGCC
GTCTGCGTTGAAGT----TGACATGCTGACGAGTAGGCAGGCGTGGAGGTCT--AGTGAA
GAAGCCTGGGCAGTAATGCTGGGTGGAACGGCCTCTAGTGC--A
>Auritella_hispida_TH10009_Cameroon
CATTAT-----CGAAA--TAAC------------------------------A-------
-----------------AATGTTATCT---CT-----TC---------------------
--CCTC-C----TGTGCATTAT---TGTGTA--GA--TCT--------------------
----------------------------------------------------C-------
---------------TCG------AGGTC-------------------------------
-------------TAT-----------------------GTA-------------TGTAT
G--------AAT-----ACGC-------CA-CAA---AAA--------AGAGAGAGT-GT
TTAAATA------------------AAT------AAAAT----AT--ATAT---AACTTT
CAGCAACGG-ATCTCTTGG---CTCTCGCATCGATGAAGAACGCAGCGAAATGCGATAAG
TAGTGTGAA-TTGCAGAATTCAGTGA---ATCATCGA-----ATCTTTGAAC--------
----------GCATC----T-----TGCGCC-----CCTTGGT---ATTCCGAGG-----
------------AGCATGCC-------------------------------TGTTTGAG-
TGT---CAT---GTCTATTAT--TCTCAA-C------TATGG---------TTTTCT---
----CATAGA--TTGGA-CG-ATGGAGGG---------------TGG-------------
-------------------------TGTG------ATCTTG----AC-----CTCC-TCT
A--AAATGCATT-TTTTTA---GAA-T-----GGG-TGC---------------------
-----GTG-TAA-TAA----A----AATCAT----GCA---------------TGCC---
--------------------C--T-GT--TT-----------------------------
------------ATTCG----------------AAT--TGACCTA---------------
----------------------GCATATCAATA-AGCGGAGGAAAAG--AAACTAACAAG
GATTC------CCTTAGTAACTGCGAGTGAAGTGGGAAGAGCTCAAATTTAAAATCTGGT
GGCCTTCTGTTGGGCTGCTCGAGTTGTAATCTAAAGAAGTG-GCGCCCGCGCTGAAACTC
ATGTACAAGTCTTCTGGAATGGAGCGTCATAGAGGGTGAGAATCCCGTC-TTCGACAT-G
AGCTGTTTTTC-AGGGCTTTGT-GGTGTCGCTCTCGAAGAGTCGAGTTGTTTGGGAATGC
AGCTCAAAATGGGTGGTAAATGCCATCTAAAGCTAAATATTGGCGAGAGACCGATAGCGA
ACAAGTACCGTGAGGGAAAGATGAAAAGAACTTTGGAAAGAGAGTTAAACAGTACGTGAA
ATTGCTGAAAGGGAAACGCTTGAAGTCAGTCACATCGGCTTGGAATCAACCTTTGCTTCT
GCTGGGTGCACTTCCTTGAATTTTTC--CGATGGGTCAGCATCAATTTCGATCGTTGGAG
AAAGGT-CAGAGGGAA--CGTGGCATCACTTTTGTGGATGTGTTATAGCCCATTGACCAT
ATGCGGCGGTCGAGATTGAGGAACTCAGCA-CGCCCCC----ACAA-AGGGCT-------
----TTTTTTCTAAAA--ATT-CGTGCTTAGGATGGCTGGCATAATGGCTTTAAGCGACC
CGTCTTGAAACACGGACCAAGGAGTCTAACATGCCTGCGAGTGTTTGGGTGGCAAAACCC
ATG-CGCGAAATGAAAGTGACG---GTTGAGAT---CCCCTTCCACAGG-GGAGCATCGA
CACCCAGACCAGACCTT-TTGTGACG-GATCTGAGGTAGAGCATGCATGTTGGGACCCGA
AAGATGGTGAACTATGCCTGAATAGGGTGAAGCCAGAGGAAACTCTGGTGGAGGCTCGTA
GCGATTCTGACGTGCAAATCGATCGTCAAATTTGGGTATAGGGGCGAAAGACTAATCGAA
CCATC--TAGTAGCTGGTTCCTGCCGAAGTTTCCCTCAGGATAGCAGAAACTCGTGTGAT
CAGATTTATGTGGTAAAGCGAATGATTAGAGGCCTTGGGGTTGAAACAACCTTAACCTAT
TCTCAAACTTTAAATATGTAAGAACGGGCTGTCTCTTGAA-CTTGGACTGCTCGGACGAT
TGAGAGTTTCTAGTGGGCCATTTTTGGTAAGCAGAACTGGCGATGCGGGATGAACCGAAC
GCGAGGTTAAGGTGCCGGAATTCACGCTCATCAGACACCACAAAAGGTGTTAGTTCATCT
AGACAGCAGGACGGTGGCCATGGAAGTCGGAATCCGCTAAGGAGTGTGTAACAACTCACC
TGCCGAATGAACTAGCCCTGAAAATGGATGGCGCTTAAGCGTTGATACCCATACCTCGCC
GTCAG---TGAAATTTTCTGAGACGCTGACGAGTAGGCAGGCGTGGAGGTCTCGAGTGAA
GAAGCCTAGGCA--------------------------------
>Tubariomyces_hygrophoroides_P05112008_France
CATTA-------------AAGC-------GAGTGGG---G---ATTGCTTT-------TC
----------TTAG---CTTTCCCTAAATCCT-----TCAGGTTTACT--------GTTG
T-CTT-------TATACACG-----------------CCTAT------------------
------------GTT---TA--------TGA-----------------------------
------------------------AGG---TTCTA-------------------------
---------GC--TTA------------------------------------GG------
--TGA----TTT-----GTAC-------CT-AT---------------------AAT---
-------------------------------------------AT--ATAC---AACTTT
CAGCAACGG-ATCTCTTGG---CTCTCGCATCGATGAAGAACGCAGCGAAATGCGATAAG
TAATGTGAA-TTGCAGAATTCAGTGA---ATCATCGA-----ATCTTTGAAC--------
----------GCATC----T-----GGCGCT-----TCTTGGT---ACTCCGAGA-----
------------AGCATGCC-------------------------------TGTTTGAG-
TGT---CAT------AAAAAT--CTTCAA-CT--ATACATCTATCTTTTTAAAGTGTATG
TG--TATAGC--TTGGA-A--GTGAGGG-----------AATGCTGA-C-AGC-------
------TGGTGAAT-----AC--CGGAAG------CTC-AG-----------CTCC-CTT
G--AAATTCATT---AGCA---GTG-C-----CTT-TGTTGA-----CCTGTC--T-AT-
---TGGTGTTGA-TAA---GT----TTTCTG-------------------A-----C---
--------------------C--T-----TT-----------------------------
------------------------------------------------------------
------------------------------------------------------------
---------------AGTAACTGCGAGTGAAGTGGGAAAAGCTCAAATTTGAAATCTGGC
AGTCT----ATG-GCTGTCCGAGTTGTAAACTAGAGAAGTG-TTACCCGTGCT-GGACC-
ATGTAAAAGTCTTCTGGAATGAAGCATCATAGAGGGTGAGAATCCCGTC-TTTGACAT-G
GACA-----CC-AGTGCTTTTGTGGTA-CATTCTCGAAGAGTCGAGTTGTTTGGGAATGC
AGCTCCAAATGGGTGGTAAATGCCATCTAAAGCTAAATATTGGCGAGAGACCGATAGCGA
ACAAGTACCGTGAGGGAAAGATGAAAAGAACTTTGGAAAGAGAGTTAAACAGTACGTGAA
ATTGCTGAAAGGGAAACGCTTGAAGTCAGACACATTGACTGGAAATCAACCTTTGCTATT
GCTGGGTGTATTTTCTGGT---------TGATGGGCCAGCATCAATTTTGATCATTGGAT
AAAGTC--CTAGGGAA--TGTGGCATC-----TTCGGATGTGTTATAGCCTTGGGTC-GC
ATACAGTGATTGGGATTGAGGAACTCAGCA-CG---CC----GCAA---GGCC--GGGT-
----TTCGACC-ACG----TT-CGTGCTTAGGAT-GCTGGCATAATGGCTTTAATCGACC
CGTCTTGAAACACGGACCAAGGAGTCTAACATGCCTGCGAGTGTTTGGGTGG-AAAACCC
ATG-CGCGTAATGAAAGTAAAA---GTTGAGAT----CCCTGTCGTGGG--GAGCATCGA
CGCCCGGACCAGACCTT-TTGTGACG-GATCTGCGGTAGAGCATGTATGTTGGGACCCGA
AAGATGGTGAACTATGCCTGAATAGGGTGAAGCCAGAGGAAACTCTGGTGGAGGCTCGTA
GCGATTCTGACGTGCAAATCGATCGTCAAATTTGGGTATAGGGGCGAAAGACTAATCGAA
CCATC--TAGTAGCTGGTTCCTGCCGAAGTTTCCCTCAGGATAGCAGAAACTCAT---AT
CAGATTTATGTGGTAAAGCGAATGATTAGAGGCCTTGGGGTTGAAACAACCTTAACCTAT
TCTCAAACTTTAAATATGTAAGAACAAGCCGTCTCTTGAG---TGGACCGCTTGG-CGAT
TGAGAGTTTCTAGTGGGCCATTTTTGGTAAGCAGAACTGGCGATGCGGGATGAACCGAAC
GCGAGGTTAAGGTGCCAGAATTCACGCTCATCAGACACCACAAAAGGTGTTAGTTCATCT
AGACAGCAGGACGGTGGCCATGGAAGTCGGAATCCGCTAAGGAGTGTGTAACAACTCACC
TGCCGAATGAACTAGCCCTGAAAATGGATGGCGCTTAAGCG-TGATACCCATACCTCGCC
GTCAGCGTTGAAG-----TGATGCGCTG--------------------------------
--------------------------------------------
>Tubariomyces_similis_RFS0805_Spain
CATTA-------------AAGC-------GAATGGG---G---ATTGCTTT-------TC
----------TAAG---CTTTTCCTATAT-CT-----TCAGGTTTACT--------TTTG
T-CT--------TATACACT-----------------CCTGT------------------
----C-------GTT---TA--------TGA-----------------------------
------------------------AGG---TTCTA-------------------------
---------GC--TTA------------------------------------GG------
--TCA----TTT-----GTAC-------CT-ATA------------------TAAAT---
-------------------------------------------AT--ATAC---AACTTT
CAGCAACGG-ATCTCTTGG---CTCTCGCATCGATGAAGAACGCAGCGAAATGCGATAAG
TAATGTGAA-TTGCAGAATTCAGTGA---ATCATCGA-----ATCTTTGAAC--------
----------GCATC----T-----GGCGCT-----TCTTGGT---ACTCCGAGA-----
------------AGCATGCC-------------------------------TGTTTGAG-
TGT---CAT------AAAAAT--CTTCAA-CT--ATACATATATC-TTTTAAAGTGTATG
CA--TATAGC--TTGGA-A--ATGAGGG-----------AATGCTGA-C-AGC-------
------TGGTAATT-----A---CAGAAG------ATC-AG-----------CTCC-CTT
G--AAATTCATT---AGCA---GTG-C-----CTT-TGTTGA-----CCTGTC--T-AT-
---TGGTGTTGA-TAA---GT----ATTCTG-------------------A-----C---
--------------------C--T------------------------------------
------------------------------------------------------------
------------------------------------------------------------
--------------------------GTGAAGTGGGAAGAGCTCAAATTTGAAATCTGGC
AGCCT----TTG-GTTGTCCGAGTTGTAAACTAGAGAAGTG-TTACCCGTGCT-GGACT-
ATGTAAAAGTCTTCTGGAATGAAGCATCATAGAGGGTGAGAATCCCGTC-TTTGACAT-G
GACT-----TC-AGTGCTTTTGTGGTA-CACTCTCGAAGAGTCGAGTTGTTTGGGAATGC
AGCTCCAAATGGGTGGTAAATGCCATCTAAAGCTAAATATTGGCGAGAGACCGATAGCGA
ACAAGTACCGTGAGGGAAAGATGAAAAGAACTTTGGAAAGAGAGTTAAACAGTACGTGAA
ATTGCTGAAAGGGAAACGCTTGAAGTCAGACACATTGGCTGGAAATCAACCTTTGCTATT
GCTGGGTGTATTTTCTGGT---------TGATGGGCCAGCATCAATTTTGATCATTGGAT
AAAGTC--CTATGGAA--TGTGGCATC-----TTCGGATGTGTTATAGCCTTGGGTC-GC
ATACAGTGATTGGGATTGAGGAACTCAGCA-CG---CC----GCAA---GGCC--GGGT-
----TTCGACC-ACG----TT-CGTGCTTAGGAT-GCTGGCATAATGGCTTTAATCGACC
CGTCTTGAAACACGGACCAAGGAGTCTAACATGCCTGCGAGTGTTTGGGTGG-AAAACCC
ATG-CGCGTAATGAAAGTGAAA---GTTGAGAT----CCCTGTCGTGGG--GAGCATCGA
CGCCCGGACCAGACCTT-TTGTGACG-GATCTGCGGTAGAGCATGTATGTTGGGACCCGA
AAGATGGTGAACTATGCCTGAATAGGGTGAAGCCAGAGGAAACTCTGGTGGAGGCTCGTA
GCGATTCTGACGTGCAAATCGATCGTCAAATTTGGGTATAGGGGCGAAAGACTAATCGAA
CCATC--TAGTAGCTGGTTCCTGCCGAAGTTTCCCTCAGGATAGCAGAAACTCAT---AT
CAGATTTATGTGGTAAAGCGAATGATTAGAGGCCTTGGGGTTGAAACAACCTTAACCTAT
TCTCAAACTTTAAATATGTAAGAACAAGCCGTCTCTTGAG---TGGACCGCTTGG-CGAT
TGAGAGTTTCTAGTGGGCCATTTTTGGTAAGCAGAACTGGCGATGCGGGATGAACCGAAC
GCGAGGTTAAGGTGCCAGAATTCACGCTCATCAGACACCACAAAAGGTGTTAGTTCATCT
AGACAGCAGGACGGTGGCCATGGAAGTCGGAATCCGCTAAGGAGTGTGTAACAACTCACC
TGCCGAATGAACTAGCCCTGAAAATGGATGGCGCTTAAGCG-TGATACCCATACCTCGCC
GTCAGCGTTGAAG-----TGATGCGCTG--------------------------------
--------------------------------------------
>Mallocybe_isabellina_PERTH:07699255_T_Australia
CCTAGTAACTGCGAGT-GAAGCGGGAAAAGCTCAAATTTAAAATCTGATGG-------TC
-TTT------TTGG----CTGTCCGAG---TT---G-TAATCTAGAG-------AAGTGC
TACCCG-C----GCTGGACCGT----GTACAA-GTCTCCTGG------------------
----AAT-----GGAGCATCATAGAGGGTGA-----------GAATC-----C-C-GT--
----CT---------TTGA--CA-TGGACTTACCA-GGGCTTTGTGGTGCGCTCTCAAAG
---AGTCGAGTTGTTTGGGAATGCAGCTCAAAATGGGTGGTAA--ATGCC-A---TCTAA
AGCTAA--ATAT-----TGGCGAGAGACCG-ATAGCGAACAAGTACCGTGAGGGAAA-GA
TGAAAAG---------------AACTTTGGAAAGAGAGT-TAAACA-GTACGTGAAATTG
CTGAAAGGGAAACGCTTGAAGTCAGTCACATTGGC-TGGAAATCAAC-CATTGC-TTTTG
CTTGGTGTACTTTCTGACTGATGGGT--CAGCATCAATTTCTATCGTTGGATAAAGGCTT
GGGGAATGTGGCATC----TTAGGATGTGTTATAGCCCTTGGTCGCATACAGCGGTTGGG
ATTGAGGAACTCAGCACGCCGC-AAGGCCGGG---TTTCGACCACGTTACGTGCTTAGGA
TGCTGGCATAATGGCTTTAATCGACCCGT-CTTGAAACACGGACC---AAGGAGTCT---
AA--CATGCC--TGCGAGTGTTTGGATGG----AAAATCCATGCGCG-CAATGA------
------AAGTGAA------AG--GTTGAGATCCCTGTCGTGGGGAGCATCGACGCC-CGG
A--CCAGACCTT-T-TGTGAC-GGA-T-----CCGCGGTAGAG----CAT-GT-AT-GTT
---GGGACCCGA-AAGATGGT----GAACTA-TG-CCTGAATAGGGTGA----AGCCAGA
GG-AAACTCTGGTGGAGGCTCG-TAGCGATT----CTGA-CG------------------
----TGCAAATCGATCG------------TCAAATT-TGGGTATAGGGGC--GAAAGACT
AATCG--AACCTTAA-------GCATATCAATA-AGCGGAGGAAAAG--AAACTAACAAG
GATTC------CCCTAGTAACTGCGAGTGAAGCGGGAAAAGCTCAAATTTAAAATCTGAT
GGTCTTT--TTG-GCTGTCCGAGTTGTAATCTAGAGAAGTG-CTACCCGCGCT-GGACC-
GTGTACAAGTCTCCTGGAATGGAGCATCATAGAGGGTGAGAATCCCGTC-TTTGACAT-G
GACTTA---CC-AGGGCTTTGT-GGTG-CGCTCTCAAAGAGTCGAGTTGTTTGGGAATGC
AGCTCAAAATGGGTGGTAAATGCCATCTAAAGCTAAATATTGGCGAGAGACCGATAGCGA
ACAAGTACCGTGAGGGAAAGATGAAAAGAACTTTGGAAAGAGAGTTAAACAGTACGTGAA
ATTGCTGAAAGGGAAACGCTTGAAGTCAGTCACATTGGCTGGAAATCAACCATTGCTTTT
GCTTGGTGTACTTTCTG-------AC--TGATGGGTCAGCATCAATTTCTATCGTTGGAT
AAAGGC--TTGGGGAA--TGTGGCATC-----TTAGGATGTGTTATAGCCCTTGGTC-GC
ATACAGCGGTTGGGATTGAGGAACTCAGCA-CG---CC----GCAA---GGCC--GGGT-
----TTCGACC-ACG----TTACGTGCTTAGGAT-GCTGGCATAATGGCTTTAATCGACC
CGTCTTGAAACACGGACCAAGGAGTCTAACATGCCTGCGAGTGTTTGGATGG-AAAATCC
ATG-CGCGCAATGAAAGTGAAA--GGTTGAGAT----CCCTGTCGTGGG--GAGCATCGA
CGCCCGGACCAGACCTT-TTGTGACG-GATCCGCGGTAGAGCATGTATGTTGGGACCCGA
AAGATGGTGAACTATGCCTGAATAGGGTGAAGCCAGAGGAAACTCTGGTGGAGGCTCGTA
GCGATTCTGACGTGCAAATCGATCGTCAAATTTGGGTATAGGGGCGAAAGACTAATCGAA
CCATC--TAGTAGCTGGTTCCTGCCGAAGTTTCCCTCAGGATAGCAGAAACTCAT---AT
CAGATTTATGTGGTAAAGCGAATGATTAGAGGCCTTGGGGTTGAAACAACCTTAACCTAT
TCTCAAACTTTAAATATGTAAGAACAAGCCGTCTCTTGAC---TGGACCGCTTGG-CGAT
TGAGAGTTTCTAGTGGGCCATTTTTGGTAAGCAGAACTGGCGATGCGGGATGAACCGAAC
GCGAGGTTAAGGTGCCGGAATTCACGCTCATCAGACACCACAAAAGGTGTTAGTTCATCT
AGACAGCAGGACGGTGGCCATGGAAGTCGGAATCCGCTAAGGAGTGTGTAACAACTCACC
TGCCGAATGAACTAGCCCTGAAAATGGATGGCGCTTAAGCG-TGATACCCATACCTCGCC
GTCAGCGTTGAAG-----TGATGCGCTGACGAGTAGGCAGGCGTGGAGGTC---AGTGAA
GAAGCCTAGGCAGTGATGCTGGGTGAAACGGCCTCTAGTGCAGA
>Mallocybe_ longquanensis_SICAU_220164_T_China
CCTAGTAACTGCGAGT-GAAGCGGGAAAAGCTCAAATTTAAAATCTGATGG-------TC
-TCT---------G---ACTGTCCGAG---TT---G-TAATCTAGAG-------AAGTGA
TACCCG-C----GCTGGACCAT----GTGCAA-GTCTCCTGG------------------
----AAT-----GGAGCATCACAGAGGGTGA-----------GAATC-----C-C-GT--
----CT---------TTGA--CA-TGGAC-TACCA-GGGCTTTGTGGTGAGCTCTCAAAG
---AGTCGAGTTGTTTGGGAATGCAGCTCAAAACGGGTGGTAA--ATGCC-A---TCTAA
AGCTAA--ATAT-----TGGCGAGAGACCG-ATAGCGAACAAGTACCGTGAGGGAAA-GA
TGAAAAG---------------AACTTTGGAAAGAGAGT-TAAACA-GTACGTGAAATTG
CTGAAAGGGAAACGCTTGAAGTCAGTCGCATCGAC-TGGAAATCAAC--CATGC-TTTTG
CTTGGTGTACTTTCCAGCCTCGGTGGGTCAGCATCATTTCTGATAGCTGGACAAAGGCTT
GGGGAATGTGGCATCCTTAG---GATGTGTTATAGCCCTTGGTCGCATACAGCTGTTGGG
ATTGAGGAACTCAGCACGCCGCAAAGGCCAGGTCATTAAGACCATGAT-CGTGCTTGGGA
TGTTGGCATAATGGCTTTAATCGACCCGT-CTTGAAACACGGACC---AAGGAGTCT---
AA--CATGCC--TGCGAGTGTTTGGGTGG----AAAACCCATGCGCG-CAATGA------
------AAGTGAAAA----AG--GTTGAGATCCCTGTCATGGGGAGCAT---CGACGCCT
GGACCAGACCTT-T-TGTGAC-GGA-T-----CCACGGTAGAG----CAT-GT-AT-GTT
---GGGACCCGA-AAGATGGT----GAACTA-TG-CCTGAATAGGGTGA----AGCCAGA
GG-AAACTCTGGTGGAGGCTCG-TAGCGATT----CTGA-CG------------------
----TGCAAATCGATCG------------TCAAATT-TGGGTATA---------------
----------------------------------------------------------GG
GGTTC------CCCTAGTAACTGCGAGTGAAGCGGGAAAAGCTCAAATTTAAAATCTGAT
GGTCT----CTG-ACTGTCCGAGTTGTAATCTAGAGAAGTG-ATACCCGCGCT-GGACC-
ATGTGCAAGTCTCCTGGAATGGAGCATCACAGAGGGTGAGAATCCCGTC-TTTGACAT-G
GACTA----CC-AGGGCTTTGT-GGTG-AGCTCTCAAAGAGTCGAGTTGTTTGGGAATGC
AGCTCAAAACGGGTGGTAAATGCCATCTAAAGCTAAATATTGGCGAGAGACCGATAGCGA
ACAAGTACCGTGAGGGAAAGATGAAAAGAACTTTGGAAAGAGAGTTAAACAGTACGTGAA
ATTGCTGAAAGGGAAACGCTTGAAGTCAGTCGCATCGACTGGAAATCAACC-ATGCTTTT
GCTTGGTGTACTTTCCAG------CCT-CGGTGGGTCAGCATCATTTCTGATAGCTGGAC
AAAGGC--TTGGGGAA--TGTGGCATC-C---TTAGGATGTGTTATAGCCCTTGGTC-GC
ATACAGCTGTTGGGATTGAGGAACTCAGCA-CG---CC----GCAA--AGGCC--AGGTC
A--TTAAGACC-ATG----AT-CGTGCTTGGGAT-GTTGGCATAATGGCTTTAATCGACC
CGTCTTGAAACACGGACCAAGGAGTCTAACATGCCTGCGAGTGTTTGGGTGG-AAAACCC
ATG-CGCGCAATGAAAGTGAAAAAGGTTGAGAT----CCCTGTCATGGG--GAGCATCGA
CGCCTGGACCAGACCTT-TTGTGACG-GATCCACGGTAGAGCATGTATGTTGGGACCCGA
AAGATGGTGAACTATGCCTGAATAGGGTGAAGCCAGAGGAAACTCTGGTGGAGGCTCGTA
GCGATTCTGACGTGCAAATCGATCGTCAAATTTGG-------------------------
------------------------------------------------------------
------------------------------------------------------------
------------------------------------------------------------
------------------------------------------------------------
------------------------------------------------------------
------------------------------------------------------------
------------------------------------------------------------
------------------------------------------------------------
--------------------------------------------
>Inocybe_paludinelloides_YGF2011143_China
---TAT-----TGAAT--AAAC-----CTG--CAGG-CTGT--TTTGCTGGTC--C--TC
----------TGGGA--CATGTGCACG---CT--TG-TCATCTTTA----------TTTC
TTCC-A-C----TGTGCATGTA----TTGTA--GA--CCTGGT-----------------
--AAAATTTTGGGTATTGTTT----GAGTGA------------AATC-------------
----TT------GAATAGA--TTGAGGAC-TGCTG-T-GCT-------------------
-----TCA-GC--TTT------TCC-TT-----------GTG---TTTCC-AGG-TCTAT
G-TTA----TCAA--AAACAC----ACCCT-CTG--------------TTTAAGAAT-GT
TGAAATTGGGT-----CTTTGTACCTAT-----AAAAGT-TAAAT--ATAC---AACTTT
CAGCAACGG-ATCTCTTGG---CTCTCGCATCGATGAAGAACGCAGCGAAATGCGATAAG
TAATGTGAA-TTGCAGAATTCAGTGA---ATCATCGA-----ATCTTTGAAC--------
----------GCACC----T-----TGCGCT-----CCTTGGT---ATTCCGAGG-----
------------AGCATGCC-------------------------------TGTTTGAG-
TGT---CA-------TTAAGC--TCTCAA-C----TGCAACTA-----------------
GT--TGCAGC--TTGGA-T--GTGGGG----------TTTTTGCAGG-C-----------
------TTCAAATA-----A-----TGAA------GTC-GG-----------CTCC-CCT
G--AAACATATT---AGTG---GTC-T-----CTG-AGCAGAG----AAA-AC-------
----GGTG-TGA-TAA----C----TATCTA----------------------TG-C---
--------------------C--------TT-----------------------------
------------------------------------------------------------
------------------------------------------------------------
---------------AGT-ACT--------------------------------------
---------TTG------------------C-------ATG--------AGCT-------
------------------------------------------------------------
------------------------------------------------------------
------------------------------------------------------------
------------------------------------------------------------
------------------------------------------------------------
------------------------------------------------------------
----------------------GCTTC---------------------------------
-------------------------------TA---AC----ACAA--------------
----------------------CATGATT-------------------------------
------------------------------------------------------------
------------------------------------------------------------
---------------TT-------------------------------------------
------ATG---------------------------------------------------
------------------------------------------------------------
------------------------------------------------------------
------------------------------------------------------------
------------------------------------------------------------
------------------------------------------------------------
------------------------------------------------------------
------------------------------------------------------------
------------------------------------------------------------
------------------------------------------------------------
--------------------------------------------
>Inocybe_acutata_FYG10441_China
CATTAT-----TGAAT--AAAT-----TTGTACAGG-TTG----TTGCTGG-C-CC--AC
----------TGGG---TATGTGCACA---CT--TG-TCTTCTTTA----------TTTT
T-CCAA-C----TGTGCACATA----TTGTA--GAC-TTTGA------------------
---GA-------GCT---TTA-------TTA------------TTTT-----C-------
----AA---------TAGA--TTGGGGTT-TAATC-T-----------------------
------TG-AT--TTT------TCC-CT-----------GTG---CTTTC-AGG-TCTAT
G-TTG----CTT-----TCAC----AAACT-ATAT--AATGTG-----TCTTAGAAT-GT
TTGTA-----------------ATAAAG-----AAAAGT-T------ATAC---AACTTT
CAGCAACGG-ATCTCTTGG---CTCTCGCATCGATGAAGAACGCAGCGAAATGCGATAAG
TAATGTGAA-TTGCAGAATTCAGTGA---ATCATCGA-----ATCTTTGAAC--------
----------GCATC----T-----TGCACT-----CCTTGGT---ATTCCGAGG-----
------------AGCATGCC-------------------------------TGTTTGAG-
TGT---CA-------TTAAAT--TCTCAA-C----CACACCAAAT----T-TATTCTTT-
GG--TATGGC--TTGGA-TT-ATGGAGG---------TTTTTGCAGG-C-----------
------TTTTC--------------AAAA------GTC-AG-----------CTCC-TCT
G--AAATGCATT---AGTG---GTG-T-----CTG-AGCAG----------AC--TGAA-
---AGGTGTTGA-TAA----C----TATTTA----------------------TA-C---
--------------------C--T-----TT-----------------------------
---------------TG------------------T------------------------
------------------------------------------------------------
-ATAC--------------ACTGCAAAA---------------------CAAAATCAGA-
---------TTA-------------------------------------AGCT-------
------------------------------------------------------------
------------------------------------------------------------
------------------------------------------------------------
------------------------------------------------------------
------------------------------------------------------------
------------------------------------------------------------
----------------------GCTTC-------------------AAACAAAATTT---
--------------ATTTGT---TTAAACT-TG--ACC----TCAA--------------
-------------------AT-CAGG--TAGGA----------------------CTACC
CG----------------------------------------------------------
----C-------------------------------------------------------
------------------------------------------------------------
-------TGAACTTAA--------------------------------------------
-------------GCATATC----------------------------------------
------------------------------------------------------------
------------------------------------------------------------
------------------------------------------------------------
------------------------------------------------------------
------------------------------------------------------------
------------------------------------------------------------
------------------------------------------------------------
------------------------------------------------------------
--------------------------------------------
>Inocybe_acutata_Y2482427_China
-ATTAT-----TGAAT--AAAT-----TTGTACAGG-TTG----TTGCTGG-C-CC--AC
----------TGGG---TATGTGCACA---CT--TG-TCTTCTTTA----------TTTT
T-CCAA-C----TGTGCACATA----TTGTA--GAC-TTTGA------------------
---GA-------GCT---TTA-------TTA------------TTTT-----C-------
----AA---------TAGA--TTGGGGTT-TAATC-T-----------------------
------TG-AT--TTT------TCC-CT-----------GTG---TTTTC-AGG-TCTAT
G-TTG----CTT-----TCAC----AAACT-ATAT--AATGTG-----TCTTAGAAT-GT
TTGTA-----------------ATAAAG-----AAAAGT-T------ATAC---AACTTT
CAGCAACGG-ATCTCTTGG---CTCTCGCATCGATGAAGAACGCAGCGAAATGCGATAAG
TAATGTGAA-TTGCAGAATTCAGTGA---ATCATCGA-----ATCTTTGAAC--------
----------GCATC----T-----TGCGCT-----CCTTGGT---ATTCCGAGG-----
------------AGCATGCC-------------------------------TGTTTGAG-
TGT---CA-------TTAAAT--TCTCAA-C----CACACCAAAT----T-TATTCTTT-
GG--TATGGC--TTGGA-TT-ATGGAGG---------TTTTTGCAGG-C-----------
------TTTTC--------------AAAA------GTC-AG-----------CTCC-TCT
G--AAATGCATT---AGTG---GTG-T-----CTG-AGCAG----------AC--TGAA-
---AGGTG-TGA-TAA----C----TATTTA----------------------TA-C---
--------------------C--------TT-----------------------------
---------------TG------------------T------------------------
------------------------------------------------------------
-ATAC--------------ACTGCAAA-----------------------AAAATCAGA-
---------TTA-------------------------------------AGCT-------
------------------------------------------------------------
------------------------------------------------------------
------------------------------------------------------------
------------------------------------------------------------
------------------------------------------------------------
------------------------------------------------------------
----------------------GCTTC-------------------AAACAAAATTT---
--------------ATTTGT---TTAAACT-TG--ACC----TCAA--------------
-------------------AT-CAGG--TAGGA----------------------CTACC
CG----------------------------------------------------------
----C-------------------------------------------------------
------------------------------------------------------------
-------TGAA-------------------------------------------------
------------------------------------------------------------
------------------------------------------------------------
------------------------------------------------------------
------------------------------------------------------------
------------------------------------------------------------
------------------------------------------------------------
------------------------------------------------------------
------------------------------------------------------------
------------------------------------------------------------
--------------------------------------------
>Inocybe_bicystidiata_FYG10585_China
CATTAT-----TGAAT--AAAC-----TTGAACAGG-TTG----TTGCTGG-C-CC--CC
-TAG------AGGG---TATGTGCACA---CT--TG-TCATCTTTAT---------TTTC
T-CCAAAC----TGTGCACATA---TTTGTA--GGC-TCTGG------------------
---AA-------GTC--TTAT------TTGA------------GATT-----C-------
----AA------G--TAGA--TTGAGGAT-TAGTC-T-----------------------
----GATG-AC--TTT------TTC-TT-----------GTA---CTTCC-AGG-TCTAT
G-TTA----CCT-----TCAC----AAACT-ATGA--AATATG-----TTGTAGAAT-GA
TACAA-----------------AAGTTG-----AAATAT--------ATAC---AACTTT
CAGCAACGG-ATCTCTTGG---CTCTCGCATCGATGAAGAACGCAGCGAAATGCGATAAG
TAATGTGAA-TTGCAGAATTCAGTGA---ATCATCGA-----ATCTTTGAAC--------
----------GCATC----T-----TGCGCT-----CCTTGGT---ATTCTGAGG-----
------------AGCATGCC-------------------------------TGTTTGAG-
TGT---CA-------TTAAAA--TGTCAA-C----TACACTTG-----------------
----TGTAGA--TTGGA-TT-ATGGGAGAATATTTTTTTTTTGCAGG-C-----------
------TTTTTA-------------ATGA------GTC-TG-----------CTCT-CCT
G--AAATATATT---AGTG---GTA-T-----CTG-TGCAG----------AC--T-AC-
---AGGTG-TGA-TAA---AT----AATCAG----------------------AG-C---
--------------------C--T-----TT-----------------------------
------------------------------------------------------------
------------------------------------------------------------
---------------AGTTTC-------------------------------AAAC----
---------TTA-------------------------------------AACT-------
------------------------------------------------------------
------------------------------------------------------------
------------------------------------------------------------
------------------------------------------------------------
------------------------------------------------------------
------------------------------------------------------------
----------------------GCTTC------------------TAAACCATCAAT---
--------------GTTGT---------CT-TG--ACC----TCAA--------------
-------------------AT-CAGG--TAGGA----------------------CTACC
CG----------------------------------------------------------
----C-------------------------------------------------------
------------------------------------------------------------
-------TGAACTTAA--------------------------------------------
-------------GCATATCAAA-------------------------------------
------------------------------------------------------------
------------------------------------------------------------
------------------------------------------------------------
------------------------------------------------------------
------------------------------------------------------------
------------------------------------------------------------
------------------------------------------------------------
------------------------------------------------------------
--------------------------------------------
>Inocybe_bicystidiata_FYG10586_China
CATTAT-----TGAAT--AAAC-----TTGAACAGG-TTG----TTGCTGG-C-CC--CC
-TAG------AGGG---TATGTGCACA---CT--TG-TCATCTTTAT---------TTTC
T-CCAAAC----TGTGCACATA---TTTGTA--GGC-TCTGG------------------
---AA-------GTC--TTAT------TTGA------------GATT-----C-------
----AA------G--TAGA--TTGAGGAT-TAGTC-T-----------------------
----GATG-AC--TTT------TTC-TT-----------GTA---CTTCC-AGG-TCTAT
G-TTA----CCT-----TCAC----AAACT-ATGA--AATATG-----TTGTAGAAT-GA
TACAA-----------------AAGTTG-----AAATAT--------ATAC---AACTTT
CAGCAACGG-ATCTCTTGG---CTCTCGCATCGATGAAGAACGCAGCGAAATGCGATAAG
TAATGTGAA-TTGCAGAATTCAGTGA---ATCATCGA-----ATCTTTGAAC--------
----------GCATC----T-----TGCGCT-----CCTTGGT---ATTCTGAGG-----
------------AGCATGCC-------------------------------TGTTTGAG-
TGT---CA-------TTAAAA--TCTCAA-C----TACACTTG-----------------
----TGTAGA--TTGGA-TT-ATGGGAGAATATTTTTTTTTTGCAGG-C-----------
------TTTTTA-------------ATGA------GTC-TG-----------CTCT-CCT
G--AAATATATT---AGTG---GTA-T-----CTG-TGCAG----------AC--T-AC-
---AGGTG-TGA-TAA---AT----AATCAG----------------------AG-C---
--------------------C--T-----TT-----------------------------
------------------------------------------------------------
------------------------------------------------------------
---------------AGTTTC-------------------------------AAAC----
---------TTG-------------------------------------AACT-------
------------------------------------------------------------
------------------------------------------------------------
------------------------------------------------------------
------------------------------------------------------------
------------------------------------------------------------
------------------------------------------------------------
----------------------GCTTC------------------TAAACCATCAAT---
--------------GTTGT---------CT------------------------------
------------------------------------------------------------
------------------------------------------------------------
------------------------------------------------------------
------------------------------------------------------------
------------------------------------------------------------
------------------------------------------------------------
------------------------------------------------------------
------------------------------------------------------------
------------------------------------------------------------
------------------------------------------------------------
------------------------------------------------------------
------------------------------------------------------------
------------------------------------------------------------
------------------------------------------------------------
--------------------------------------------
>Inocybe_obtusiuscula_K63A_T_France
-----K-----WRAAT-AAAAC-----TTG-ACAGG-TTG----TTGCTGG-C-TC--TT
-TTT------TGGG---CATGTGCACG---CT--TG-TCATTTTTATAT---TTCATTTC
T-CC-T-C----TGTGCACCAA----CTGTA--GGG-TCTGG------------------
----A-------GTT---TTT-------TGA------------AATC--AATT-TGTTGA
----TT---------TCGAT-TTGAGGAC-TGCTG-T--CT-------------------
----GTCG-GC--TTT------GCC-TT--------------------------------
------------------------------------------------------------
------------------------------------------------------------
--GCA-----TTCTCCAGG---TTCT------------------A---------------
---TGTTAT-TTACA--------------ATC----------------------------
------------------------------------------------------------
------------------------------------------------------------
-----------------------TCTC---------------------------------
AA--TATGTC---TGGA----AT-------------------------------------
-----------------------------------GTC----------------------
-------GAATT------------------------------------------------
----GATG-TAT-AAA---------TATATA-----------------------------
--------------------C---------------------------------------
------------------------------------------------------------
------------------------------------------------------------
------------------------------------------------------------
-------------------------------------------------AACT-------
------------------------------------------------------------
------------------------------------------------------------
------------------------------------------------------------
------------------------------------------------------------
------------------------------------------------------------
------------------------------------------------------------
---------------------TTCA-----------------------------------
------------------------------------------GCAA--------------
------------------------------------------------------------
------------------------------------------------------------
------------------------------------------------------------
------------------------------------------------------------
------------------------------------------------------------
------------------------------------------------------------
------------------------------------------------------------
------------------------------------------------------------
------------------------------------------------------------
------------------------------------------------------------
------------------------------------------------------------
------------------------------------------------------------
------------------------------------------------------------
------------------------------------------------------------
--------------------------------------------
>Inosperma_viridipes_TENN 066999_T_Australia
CATTAC-----TGAAG--CATC-----ACG-ACGAG-TTG----TTGCTGG-------TC
---------GAAAGACATTTGTGCACG---CT--TG-TTGTCCTTCA---------TTTC
T-CCAT-CAATTTGTGCACCAC----TTGTGTGGA--TCTTT------------------
------------GTC-------------CGA-----------GTTTC---ATC-------
----TT------GG-ACGA--TT-GGGAC-TGCTT-T-GCAAAGTTG--------CTATT
---TGTGGGGC--TTT-------CC-TT-----------GTA---TCTGC--------AT
G-TTT----TTTT----ACAT----ATACA-CCG------------------ATAAT-AA
TGAATGA---------------ATGTTT-----TATTGT-T------ATAC---AACTTT
CAGCAACGG-ATCTCTTGG---CTCTCGCATCGATGAAGAACGCAGCGAAATGCGATAAG
TAATGTGAA-TTGCAGAATTCAGTGA---ATCATCGA-----ATCTTTGAAC--------
----------GCATC----T-----TGCGCT-----CCTTGGT---ATTCCGAGG-----
------------AGCATGCC-------------------------------TGTTTGAG-
TGT---CA-------TTAACA--TCTCAA-C----CACATCCA--------TCTTGT---
GT-TTGTGGC--TTGGA-C--TTGGAGG---------AATGTGCAGG-C-----------
---------TGT-------------ATAG------TTCCTG-----------CTCC-TCT
G--AAAAATATG---AGTG---GTA-C-----CTA-TATTGGA----ACT--C--TGGCT
---AGGTG-TGA-TAC----A----TATCTG-------------------------CA--
-------------------TC--T----AAT-----------------------------
------------------------------------------------------------
------------------------------------------------------------
----C----------AGTTAC--CTA----------------------------------
---------TTG--------------------------GTT-------ATGCT-------
------------------------------------------------------------
------------------------------------------------------------
------------------------------------------------------------
------------------------------------------------------------
------------------------------------------------------------
------------------------------------------------------------
----------------------GC------------------------------------
-------------------------------TG--ATC---AGTTA--------------
-------------------TGACTTGATAAA-----------------------------
------------------------------------------------------------
----C-------------------------------------------------------
------------------------------------------------------------
------TTGACCT-----------------------------------------------
------------------------------------------------------------
------------------------------------------------------------
------------------------------------------------------------
------------------------------------------------------------
------------------------------------------------------------
------------------------------------------------------------
------------------------------------------------------------
------------------------------------------------------------
------------------------------------------------------------
--------------------------------------------
