# Supplementary material for: Inocybaceae of Pakistan: a checklist and description of two novel Inocybe species using morphological and multi-locus phylogenetic evidence
Source: MycoKeys. 2026 Apr 17;131:115–48. doi: 10.3897/mycokeys.131.179438 (PMC13109739; doi:10.3897/mycokeys.131.179438)
Supplement: Supplementary material 2 — Tef file [file mycokeys-131-115-s002.fas]

>Inocybe_aff._asterospora_ PBM2453_USA
----------CCATTCTCATAATCGCTGGGGGTACTGGTGAATTCGAAGCTGGKATCTCC
AAGGATGGCCAGACCAGAGAGCACGCTCTCCTTGCCTTCACTCTTGGTGTCCGTCAACTC
ATCGTCGCCGTCAACAAGATGGAYACGACTAAGGT-ATTGCCTTCRTTGTAT--GGTCGC
GCTCAT-GC---TTTCTAAC------TTCTC-GAAACAGTGGAGCGAGGATCGGTTCAAC
GAAATCGTCAAGGAAACCTCTGCTTTCATCAAGAAGGTCGGATACAACCCCAAGGCTGTC
GCCTTTGTGCCCATCTCAGGTTGGCACGGTGACAACATGTTGGAAGAATCGTCCAAGTAA
GCT-TACAGAAGCGCATACA---TTTATTTTACGGAGACTCATTTACTTTTCACAGCATG
ACATGGTACAAGGGCTGGACCAAAGAGACGAAGGGCGGTGTCGTCAAGGGCAAGACCCTC
CTCGACGCCATTGATGCCATCGAGCCCCCTGTCCGGCCGTCTGACAAGCCCCTCCGTCTC
CCCCTTCAGGATGTCTACAAAATCGGCGGTATTGGTACAGTGCCCGTCGGTCGTGTCGAA
ACTGGTATTATCAAGGCTGGCATGGTCGTTACCTTTGCTCCTTCAAATGTTACCACTGAA
GTCAAGTCTGTTGAAATGCACCACGAACAACTTGAGCAAGGTAACCCTGGTGACAATGTC
GGCTTCAACGTCAAGAACGTCTCGGTCAAGGATATCCGTCGTGGTAACGTCGCCTCTGAC
TCCAAGAATGACCCCGCCAAGGAAGCTGCTTCCTTCAACGCTCAAGTCATCGTTCTCAAC
CACCCCGGTCAAATCGGCGCTGGTTATGCACCCGTCCTCGATTGTCATACTGCCCACATT
GCTTGCAAGTTCTCTGAGCTCATCGAAAAGATCGATCGCCGAACAGGTAAATCAATCGAA
GCGAAC-CCTAAATTCGTCAAATCTGGTGATGCCGCTATTGTCAAGCTCGTACCTTCCAA
GCCTATGGTAA-GTTTTCA--TCGCTTTCAAGGTATTCAGA-GATCAACATATCCCCCGA
CAGTGTGTTGAATCTTATAACGAATATCCTCCTCTTG
>Inocybe_pileosulcata_TBGT10742_India
GCTGACTGTGCTATTCTAGTCATCGTTGCCGGTACTGGTGAATTCGAAGCCGGTATCTCT
AAGGATGGCCAGACCAGAGAGCACGCTCTCCTTGCCTTCACTCTTGGTGTCCGTCAACTC
ATCGTCGCCGTCAACAAGATGGACACGACCAAGGT-ATTGCGTTCATTG-----TCTCGC
GTTCAA-GC---CTTCTAAC------TTCTC-GAAACAGTGGAGCGAGGACCGGTTCAAC
GAAATCGTCAAGGAAACCTCTGCTTTCATCAAGAAGGTCGGATACAACCCCAAGGCTGTC
GCTTTTGTGCCCATCTCAGGCTGGCACGGTGACAACATGTTGGAAGAATCGGTCAAGTAC
G-----TAAAAGCGCATACA---TTTACTTCACGAAGACTCAT-CTCCTTTCGCAGCATG
ACATGGTACAAGGGCTGGACCAAAGAGACGAAGGGTGGTGTCGTCAAGGGCAAGACTCTC
CTCGACGCCATTGATGCTATCGAGCCCCCTGTCCGGCCGTCTGACAAGCCCCTCCGTCTC
CCCCTTCAGGATGTCTACAAAATCGGCGGTATCGGTACAGTGCCCGTCGGTCGTGTCGAA
ACTGGGATTATCAAGGCTGGAATGGTCGTCACCTTTGCTCCTTCAAACGTCACCACTGAA
GTCAAGTCCGTTGAAATGCACCACGAACAACTTGAGCAAGGTAACCCTGGAGACAACGTC
GGCTTCAACGTCAAGAACGTTTCGGTCAAGGATATCCGTCGTGGTAATGTCGCATCTGAC
TCCAAGAATGACCCCGCCAAGGAAGCTGCTTCCTTCAACGCTCAAGTCATCGTTCTCAAC
CACCCCGGTCAAATCGGTGCTGGTTATGCACCCGTTCTCGATTGTCATACCGCCCACATT
GCTTGCAAGTTTTCTGAGCTCATTGAAAAGATTGATCGCCGAACAGGTAAATCAATCGAA
GCCAAC-CCTAAATTCGTCAAATCTGGAGATGCCGCTATCGTCAAGCTCATACCTTCCAA
ACCTATGGTGA-GTTGGCA--TCGTTTTGAAAATATTCAGA-AATCAACACCTCCCCCTA
TAGTGTGTTGAGTCTTACAATGAA-------------
>Inocybe_venustissima_CNF_1/8918_Austria
GCCGATTGTGCCGTTCTCATCATTGCTGCTGGTACTGGTGAATTCGAAGCCGGTATCTCC
AAGGATGGCCAGACCAGAGAGCATGCTCTCCTTGCCTTTACTCTTGGTGTCCGTCAACTC
ATCGTCGCCGTCAACAAGATGGACACGACCAAGGT-ATTGCGCTCATACATG--TCTTTT
TTTCGC--C--TTCTCTAACCAAA--TTTTT-GAAACAGTGGAGCGAGGACCGATTCAAC
GAAATCGTCAAGGAAACCTCTGCCTTCATTAAGAAGGTCGGCTACAACCCAAAGGCTGTT
GCTTTTGTGCCCATCTCAGGCTGGCATGGTGACAACATGTTGGAGGAATCGAGCAAGTAA
GTT-CAAAGAAGCGCATACA---TCCATTCGATGGAGCCTCAT-TCACTTTTACAGCATG
ACTTGGTACAAGGGTTGGACCAAAGAGACCAAGGCTGGTGTCGTCAAGGGCAAGACCCTC
CTCGACGCCATTGATGCCATTGAACCCCCCGTCCGTCCGTCCGACAAGCCCCTCCGTCTT
CCCCTTCAGGATGTCTACAAGATCGGTGGTATTGGTACAGTGCCCGTGGGTCGTGTTGAA
ACCGGTATTATCAAGGCTGGAATGGTCGTCACTTTCGCACCCTCAAACGTCACCACTGAA
GTCAAGTCTGTCGAAATGCACCACGAACAACTCGAGCAAGGTAACCCTGGTGACAATGTC
GGTTTCAACGTCAAGAATGTGTCTGTCAAGGATATCCGTCGTGGTAACGTCGCCTCCGAC
TCTAAGAACGACCCCGCCAAGGAGGCTGCTTCCTTCAACGCCCAAGTCATTGTCCTCAAC
CACCCTGGTCAAATCGGTGCCGGCTATGCACCCGTTCTCGATTGCCATACCGCACACATT
GCTTGCAAGTTCGCTGAACTCATTGAAAAGATCGATCGCCGAACAGGTAAATCGATTGAG
GCCAAT-CCCAAGTTCGTCAAGTCTGGTGATGCCGCCATTGTCAAACTCATTCCTTCGAA
GCCAATGGTAA-GTTTCTA--TCGTTCTAAAGTTATTCAGC-GGTCAATGCAT-CCCTTT
CAGTGTGTTGAATCCTATAATGAATACCCTCCTCTCG
>Inocybe_istriaca_CNF_1/7323_T_Croatia
GCCGATTGTGCCATTCTCATCATTGCTGGGGGTACTGGTGAATTTGAAGCCGGTATCTCC
AAGGATGGCCAGACCAGAGAGCATGCTCTCCTTGCCTTCACTCTTGGTGTCCGTCAACTC
ATCGTCGCCGTCAACAAGATGGACACGACCAAGGT-ATTGCATTCAGACATG--GTCTTT
TATCGC--C--TTTTCTAACAAA---TTTTT-GAAACAGTGGAGCGAGGACCGATTCAAC
GAAATCGTAAAGGAAACCTCTGCCTTCATCAAGAAGGTGGGCTACAACCCCAAGGCTGTT
GCCTTTGTGCCCATCTCAGGCTGGCATGGTGACAACATGTTGGAGGAATCGAGCAAGTAA
GCT-TAACGAAGCGCATACA---CCCATTCGAT-G---CTCAT-TCACTTTTACAGCATG
ACGTGGTACAAGGGCTGGACCAAAGAAACCAAGGCTGGTGTTGTCAAGGGCAAGACCCTT
CTCGACGCCATCGATGCCATCGAGCCCCCCGTCCGCCCGTCTGACAAGCCCCTCCGTCTC
CCCCTTCAGGATGTCTACAAAATTGGTGGTATTGGTACAGTGCCCGTGGGTCGTGTTGAA
ACTGGTATCATCAAGGCCGGAATGGTCGTCACTTTCGCGCCCTCAAACGTCACCACTGAA
GTCAAGTCCGTCGAAATGCACCACGAACAACTCGAGCAAGGTAACCCCGGTGACAATGTC
GGTTTCAACGTCAAGAATGTATCTGTCAAGGACATCCGTCGTGGTAACGTCGCCTCCGAC
TCTAAGAATGACCCCGCCAAGGAGGCTGCTTCCTTCAACGCCCAAGTCATTGTCCTCAAC
CACCCTGGTCAAATCGGTGCTGGTTATGCACCTGTTCTCGATTGTCATACCGCGCACATT
GCTTGCAAGTTCGCTGAACTCATCGAAAAGATCGATCGCCGAACAGGTAAATCGATTGAA
GCCAGC-CCCAAGTTTGTCAAGTCTGGTGATGCCGCCATTGTCAAACTCATTCCTTCGAA
GCCAATGGTAA-GTTTTCA--TCGTTATAAAATGATTCAGC-GGTCAATGCAT-TCCTTT
CAGTGTGTTGAATCTTATAATGAATACCCTCCTCTC-
>Inocybe_roseifolia_CO5576_USA
GCCGACTGTGCCATTCTCATCATTGCTGGCGGTACTGGTGAATTCGAAGCTGGTATCTCA
AAGGACGGCCAGACCAGAGAGCACGCTCTCCTTGCCTTCACCCTTGGTGTCCGTCAACTT
ATCGTCGCCGTCAACAAGATGGACACGACCAAGGT-AAATCCCCATTAC------CCTTT
CCTCCC--C--TTTTCTAACCAAAGCGTTTC-AAAATAGTGGAGCGAGGACCGATTCAAC
GAAATTGTCAAGGAAACATCTGCCTTCATCAAGAAGGTCGGATACAACCCCAAGTCTGTT
GCCTTTGTGCCCATCTCAGGCTGGCATGGTGACAACATGTTGGAGGAATCTAGCAAGTAA
GCA-TCAACAAGCGCATACG---CCCATTCGATGGAGACTCAT-TACTTCATACAGTATG
ACATGGTACAAGGGCTGGACCAAAGAGACCAAGGCTGGTGTCGTCAAAGGAAAGACCCTC
CTCGACGCCATTGACGCCATTGAACCACCCGTCCGCCCCTCCGACAAGCCCCTCCGTCTC
CCTCTTCAGGATGTCTACAAAATCGGTGGTATTGGTACAGTGCCCGTTGGTCGTGTCGAG
ACTGGTATTATCAAGGCTGGAATGGTCGTCACCTTCGCACCCTCAAACGTCACCACTGAA
GTCAAGTCTGTCGAAATGCACCACGAACAACTCGAGCAAGGCAACCCTGGTGACAACGTT
GGATTCAACGTCAAGAACGTCTCGGTTAAAGATATCCGTCGTGGAAATGTTGCCTCCGAC
TCTAAGAACGACCCCGCCAAGGAGGCTGCTTCCTTCAATGCTCAAGTCATTGTCCTCAAC
CACCCAGGTCAAATTGGTGCCGGTTACGCACCCGTACTCGATTGCCATACAGCTCACATT
GCTTGCAAGTTCGCTGAACTCATCGAAAAAATCGATCGCCGAACAGGTAAATCGATTGAA
GCCAGC-CCCAAGTTCGTCAAGTCTGGCGATGCCGCCATTGTTAAACTCATTCCTTCCAA
GCCTATGGTAA-GTATCTG--TCGTTGTAAAGTTACTCGGC-GATCAACATAT-CCCGTT
-AGTGTGTCGAATCCTACAATGAATACCCTCCTCT--
>Inocybe_trollii_CNF_1/8917_Austria
----------------TCATCATTGCTGGTGGTACTGGTGAATTCGAAGCTGGTATCTCC
AAGGATGGCCAGACACGAGAGCACGCTCTCTTTGCTTTCACCCTTGGTGTCCGTCAACTC
ATTGTCGCTGTCAACAAGATGGACACGACCAAGGT-ATTGCATTCTATT-----GTCGTT
ATTCTT-TATTTTCTCTAACAAAAC-TTGTT-GAAATAGTGGAGCGAGGACCGATTCAAC
GAAATCGTCAAGGAGACCTCAGCCTTCATTAAGAAGGTCGGCTACAACCCCAAGGCCGTT
GCCTTTGTGCCCATCTCAGGCTGGCATGGTGACAACATGTTGGAAGAATCGGCCAAGTAA
GCT-TATAGCTGCATATACA---TCGGTTCTATGG--ACTCATCTGCATTTCTCAGCATG
CCATGGTACAAGGGCTGGACCAAAGAGAACAAGGCTGGTGTCGTCAAGGGCAAGACCCTC
CTCGACGCTATTGATGCCATTGAGCCACCCGTCCGTCCGTCCGACAAGCCCCTCCGTCTC
CCCCTTCAGGATGTCTACAAAATTGGTGGAATTGGTACAGTGCCCGTCGGTCGTGTCGAA
ACCGGTATTATCAAGGCTGGAATGGTCGTCACTTTCGCTCCCTCAAACGTCACCACTGAA
GTCAAGTCCGTCGAAATGCACCACGAACAACTTGAGCAAGGCAACCCTGGTGACAATGTC
GGATTCAACGTCAAGAACGTCTCGGTCAAGGATATCCGTCGTGGGAATGTCGCCTCCGAC
TCCAAGAACGACCCCGCCAAGGAGGCTGCTTCCTTCAACGCCCAGGTCATCGTCCTCAAC
CACCCTGGTCAGATCGGTGCTGGGTATGCACCCGTCCTCGATTGCCACACCGCCCATATT
GCTTGCAAGTTCGCTGAACTCGTCGAAAAGATCGATCGCCGAACAGGTAAATCGATCGAA
GCCAAC-CCGAAGTTCGTCAAGTCTGGTGATGCCGCCATTGTCAAACTTATTCCTTCCAA
GCCTATGGTAA-GTTTCTA--CCCTTATAACGTCATTCCGC-GATCAATGTAC-CCCCTT
-------------------------------------
>Inocybe_flavoalbida_PBM3768_T_Australia
GCTGACTGTGCCATTCTCATCATTGCTGCGGGTACTGGTGAATTCGAAGCTGGTATCTCC
AAGGATGGCCAGACCAGAGAGCACGCTCTCCTTGCCTTCACCCTCGGTGTCCGTCAACTC
ATTGTCGCCATCAACAAGATGGACACTACCAAGGT-ATTGTGTTCATCT-----GCCTTA
TTTTTT--C-ATTTCCTAATCAATA-TTTTC-GAAA-AGTGGAGCGAGGATCGATACAAT
GAAATTGTCAAAGAAACCTCTGCTTTCATTAAGAAGGTCGGATACAACCCCAAGTCTGTT
GCTTTTGTGCCCATCTCAGGGTGGCATGGTGACAACATGTTGGAGGAATCGGCAAAGTAA
GTT-TAAAAAAGCGCATAAA---TTTGTTCGATGGAGATTTAT-TTGCTTTTACAGCATG
CAGTGGTACAAGGGCTGGACCAAAGAGACCAAGGCTGGTGTTGTCAAGGGCAAGACCCTG
CTCGATGCCATTGATGCCATTGAACCCCCAGTCCGTCCTTCTGACAAGCCCCTCCGCCTC
CCCCTTCAGGATGTCTACAAAATCGGTGGTATTGGTACGGTGCCCGTCGGTCGTGTTGAA
ACTGGTATCATCAAGGCTGGAATGGTCGTCACTTTCGCTCCTTCAAATGTCACCACCGAA
GTCAAGTCCGTCGAAATGCACCACGAACAACTCGAACAAGGTAACCCTGGTGACAACGTC
GGCTTCAACGTCAAGAACGTCTCGGTGAAGGATATCCGTCGTGGTAACGTTGCTTCCGAC
TCTAAGAACGATCCCGCCAAGGAGGCTGCTTCCTTCAACGCTCAGGTCATTGTCCTCAAC
CACCCTGGTCAAATCGGTGCCGGTTACGCACCCGTCCTCGATTGCCATACAGCCCACATT
GCTTGCAAATTTGCTGAGCTCATCGAGAAGATCGATCGCCGAACAGGTAAATCGATCGAA
GCCAGC-CCCAAATTCGTGAAGTCTGGTGATGCCGCGATTGTTAAACTCATTCCTTCCAA
GCCTATGGTAA-GTCTCTA--TGGCTATCTAGTGTCTCTGC-GATTAATGTAT-CCCTTT
TAGTGTGTCGAATCGTACAATGAATACCCTCCTCTCG
>Inocybe_melanopus_PBM3975_USA
------TGTGCCATTCTCATCATTGCTGGCGGTACTGGTGAATTCGAAGCCGGTATCTCC
AAAGATGGCCAGACCAGAGAGCATGCTCTCCTTGCCTTCACCCTTGGTGTCCGTCAACTC
ATCGTTGCCGTCAACAAGATGGACACGACCAAGGT-ATTGTGTTCATCTATG--GTCTTT
TTTCAC--CTTTTTTCTAACCAAAG-TCTTC-GAAATAGTGGAGCGAGGACCGATTCAAC
GAAATCGTCAAGGAAACCTCTGCCTTCATTAAGAAGGTCGGATACAACCCCAAGGCTGTT
GCCTTCGTGCCCATCTCAGGTTGGCATGGTGACAATATGTTGGAGGAATCGGCCAAGTAA
GCC-CAAACTAGCACAATCA---TTTATTCGATGGCGACTCAT-TCGCTTCTACAGTATG
CCGTGGTACAAGGGCTGGACCAAAGAGACCAAGGCTGCTGTCGTCAAGGGGAAGACGCTT
CTCGACGCCATTGATGCCATTGAACCCCCGGTCCGTCCCTCTGACAAGCCCCTCCGTCTC
CCCCTTCAGGACGTCTACAAAATCGGTGGTATTGGCACAGTGCCCGTCGGTCGTGTCGAA
ACCGGTATCATCAAGGCTGGAATGGTCGTCACCTTCGCTCCCTCAAATGTCACCACTGAG
GTGAAGTCCGTCGAAATGCACCACGAACAACTCGAGCAAGGTAACCCTGGTGACAACGTT
GGCTTCAACGTTAAGAACGTCTCGGTCAAAGATATCCGTCGTGGTAACGTCGCCTCTGAC
TCCAAGAACGACCCCGCCAAGGAAGCAGCTTCATTCAACGCTCAAGTCATTGTCCTCAAC
CACCCTGGTCAAATTGGCGCCGGTTACGCACCCGTGCTCGACTGCCATACCGCCCACATT
GCTTGCAAGTTTGCTGAACTCGTCGAAAAGATCGAYCGCCGAACAGGTAAATCGATCGAG
GCCAAC-CCAAAGTTCGTCAAGTCTGGTGATGCCGCCATTGTTAAGCTCATTCCATCTAA
ACCTATGGTAA-GTTGCTA--TCATTACCAAGTTTCTCAGC-AATTAATATAT-------
-------------------------------------
>Inocybe_tubarioides_PBM2550_USA
---------------------------GGTGGTACTGGTGAATTCGAAGCCGGTATCTCC
AAGGATGGTCAGACCAGAGAGCACGCTCTCCTTGCTTTCACTCTCGGTGTCCGTCAACTC
ATCGTCGCCGTCAACAAGATGGACACCACCAAGGT-TTTTTTTTTTTTG----CTCTTGT
GTTCGT--C-TCCTTCTGACCAAC--TTATT-TAATCAGTGGAGCGAGGACCGATTCAAT
GAAATTGTCAAGGAAACCTCTGCATTCATTAAGAAGGTCGGATACAACCCCAAGGCTGTT
GCCTTCGTGCCCATCTCAGGTTGGCACGGTGACAACATGTTGGAGGAATCGGCCAAGTAA
GCT-CATAGAAGCGCATATA---YCTGTTCAATGGAGTCTCAT-CTACTTTT-CAGCATG
CCATGGTACAAGGGCTGGACCAAAGAGACCAAGGGTGGTGTTGTTAAGGGTAAGACCCTT
CTCGATGCCATCGATGCCATCGAACCCCCCGTCCGTCCGTCCGACAAGCCCCTCCGCCTY
CCCCTTCAGGATGTCTACAAAATCGGTGGTATTGGTACAGTGCCCGTTGGTCGTGTCGAA
ACTGGTATCATCAAGGCTGGAATGGTTGTCACTTTTGCTCCCTCAAACGTCACCACTGAA
GTGAAGTCCGTCGAAATGCACCACGAACAACTCGAGCAAGGGAATCCTGGTGATAACGTT
GGTTTCAACGTCAAGAATGTTTCTGTCAAGGATATCCGTCGTGGTAATGTCGCCTCTGAT
TCCAAGAACGACCCTGCCAAGGAGGCTGCTTCTTTCAACGCCCAAGTCATTGTCCTCAAC
CATCCTGGTCAAATCGGTGCTGGATATGCACCCGTCCTCGATTGCCATACCGCCCACATT
GCTTGCAAATTCGCTGAACTCGTTGAAAAGATTGATCGTCGAACAGGTAAATCCATTGAA
GCCAGC-CCCAAGTTTGTCAAGTCTGGTGATGCTGCCATTGTCAAGCTCGTTCCTTCCAA
GCCTATGGTTA-GTTTCTA--TC-TTTTGAAGTCACTCGGA-GGTCAATATAT-CCCTTT
CAGTGTGTTGAATCTTACAACGAATACCCACCACTTG
>Inocybe_lanuginosa_PBM3023_USA
------------------------------------GGTGAATTCGAAGCCGGTATCTCC
AAGGATGGCCAGACYAGAGAGCACGCTCTCCTTGCCTTCACCCTTGGTGTCCGTCAACTC
ATCGTCGCCGTCAACAAGATGGACACAACCAAGGT-ATTGTGTTCAGCTGTG-GTCNTTG
TTGC----C-TTTCTCTAACCCAAC-TTCTC-GAAATAGTGGAGTGAGGACAGATTCAAC
GAAATCGTTAAGGAAACYTCTGCCTTTATCAAGAAGGTCGGTTACAATCCCAAGTCTGTT
GCCTTTGTGCCCATATCTGGCTGGCACGGTGACAACATGTTGGAGGAATCGGCCAAGTAA
GCT-TAAARAAKCGCATTCA---TTCATTCRACTTAAACTCATTTACTTTCCACAGCATG
CCATGGTACAAAGGTTGGGTCAAARAAAGCAAGGCTGGTGTCGCTAAAGGCAARACCCTT
CTCGACGCAATTGATGCCATTGAGCCCCCTGTCCGGCCGTCCGACAAGCCCCTCCGTCTC
CCCCTTCAGGATGTCTACAAAATCGGTGGCATTGGTACAGTGCCCGTCGGCCGTGTCGAA
ACTGGTATTATCAAGGCTGGAATGGTTGTCGCCTTCGCTCCTTCAAACGTTACCACTGAA
GTCAAGTCCGTCGAAATGCACCACGAACAACTCGAGCAAGGTAACCCTGGTGACAACGTC
GGCTTCAACGTCAAGAACGTCTCGGTCAAGGATATCCGCCGTGGTAACGTCGCCTCCGAC
TCCAAGAACGACCCTGCCAAGGAGGCTGCTTCCTTCAACGCACAAGTCATTGTCCTCAAC
CATCCTGGTCAAATCGGTGCTGGTTACGCACCCGTCCTCGATTGCCATACCGCCCACATT
GCCTGCAAGTTCGCTGAGCTCGTTGAGAAGATTGATCGCCGAACTGGTAAATCAATTGAA
GCCAGC-CCCAAATTCGTCAAGTCTGGTGATGCTGCCATTGTCAAGCTCATTCCTTCCAG
GCCTATGGTAG-GT----------------------------------------------
-------------------------------------
>Inocybe_persicinipes_PBM2197_T_Australia
GCTGACTGCGCCATTCTCATCATTGCTGGTGGTACTGGTGAATTCGAAGCCGGAATCTCC
AAGGATGGTCAGACCAGAGAGCACGCTCTCCTTGCCTTCACCCTTGGTGTCCGTCAACTT
ATCGTCGCCGTCAACAAGATGGACACCACCAAGGT-TTT-CGTTCAYCTATGTTTCTTTG
TTTTAC--C-TTTCATTAATTAAACAACTTT-GAAACAGTGGAGCGAGGACAGATTCACC
GAAATTGTCAAGGAAACGTCTGCTTTTATCAAGAAGGTTGGATACAACCCCAAGGCTGTT
GCATTTGTACCCATCTCAGGATGGCACGGTGACAACATGTTAGAGGAGTCTCCCAAGTAA
GCT-T-AAGAAACGCATACA---TGCATTACATGGAGATTCAT-TTGGTTTTACAGCATG
CCGTGGTACAAGGGCTGGACCAAAGAGACCAAGGCCGGTGTCGCCAAGGGCAAGACTCTC
CTCGACGCCATTGATGCCATTGAACCCCCGGTCCGTCCCTCTGACAAGCCCCTGCGCCTC
CCGCTTCAGGATGTCTACAAGATCGGTGGTATTGGTACAGTGCCGGTCGGTCGTGTCGAA
ACCGGTATCATCAAAGCTGGAATGGTCGTCACCTTCGCTCCCTCAAACGTCACTACTGAA
GTCAAGTCCGTCGAAATGCACCACGAACAACTTGAGCAAGGTAACCCTGGCGACAACGTT
GGCTTCAACGTCAAGAACGTTTCGGTCAAGGATATCCGTCGTGGTAACGTCGCCTCCGAC
TCCAAGAACGACCCAGCCAAGGAGGCTGCTTCCTTCAACGCTCAAGTCATCGTCCTAAAC
CACCCTGGTCAAATCGGCGCTGGTTACGCACCAGTCCTCGATTGCCATACCGCCCACATT
GCTTGCAAATTTGCTGAACTCATCGAAAAGATCGATCGCCGGACTGGTAAGTCGCTTGAA
GCCAGT-CCCAAGTTCGTCAAATCTGGTGATGCTGCCATCGTCAAACTCATTCCTTCCAA
GCCCATGGTAA-GTTGATG--TCATTCTGAATTTACTCGGC-GATCAATGTAC-CTCTTT
CAGTGTGTCGAATCCTATAATGAATACCCTCCT----
>Inocybe_spadicea_PBM2203_Australia
GCTGACTGTGCCATTCTCATCATTGCTGCTGGTACAGGTGAATTCGAAGCTGGCATTTCC
AAGGATGGCCAGACCAGAGAGCACGCTCTCCTTGCCTTCACCCTTGGTGTTCGACAACTT
ATCGTCGCCATCAACAAAATGGACACGACCAAGGT-ATTTCATCTATGG-----CCCTTG
TTTCGC--C-TTTCTCTAATTAAAC-ATCTC-GAAATAGTGGAGCGAGGACAGATACAAT
GAAATTGTCAAGGAAACCTCCGCCTTCATTAAGAAGGTTGGATACACGCCCAAGGCAGTT
GCCTTTGTGCCCATCTCAGGATGGCACGGTGACAACATGTTGGAGGAATCTGCCAAGTAA
GCT-TGAAGCCGCGCATTCG---TTCATTCTATAGAGACTCAT-TCGCTTTTACAGCATG
CCGTGGTACAAGGGCTGGACCAAGGATATCAAGGGCGGTGTTGTCAAGGGCAAGACCCTC
CTCGACGCCATTGATGCCATTGAACCCCCCGTCCGTCCCTCTGACAAACCCCTCCGTCTC
CCGCTTCAGGATGTATACAAAATCGGTGGTATTGGTACAGTGCCCGTTGGTCGTGTCGAA
ACTGGTATTATCAAGGCTGGAATGATTGTCACTTTTGCTCCCTCAAACGTTACTACTGAA
GTCAAGTCTGTCGAAATGCACCACGAACAACTCGAGCAAGGCAGCCCTGGTGACAACGTC
GGTTTCAACGTCAAGAACGTCTCAGTCAAAGATATCCGTCGTGGTAATGTCGCTTCCGAC
TCCAAGAACGACCCCGCCAAGGAGGCTGCTTCCTTCAATGCTCAAGTCATTGTCCTCAAC
CACCCTGGTCAAATCGGTCCTGGCTACGCACCTGTCCTCGATTGCCATACCGCTCATATT
GCTTGCAAATTCGCTGAACTCCTCGAGAAGATCGATCGACGAACAGGTAAAGCGATTGAA
-CAAACACCAAAGTTCGTCAAGTCGGGTGATGCTGCCATTGTCAAACTCGTTCCTTCCAA
GCCTATGGTAA-ATTTCTA--TCGGTATATAAAGACTCATC-AATCAATATT--ATCTTT
CAGTGCGTTGAAGCCTACA------------------
>Inocybe_fuscicothurnata_PBM3980_USA
GCTGACTGTGCCATTCTCATCATTGCTGCTGGAACTGGTGAATTCGAAGCTGGTATCTCC
AAAGATGGCCAGACCAGAGAGCATGCTCTCCTTGCCTTCACTCTTGGTGTCCGTCAACTC
ATCGTCGCCGTCAACAAGATGGACACGACCAAGGT-AT--CTTTTTTTCTTT--TTAAAA
ATTCCC-ACTCTTTTCTAACCCAC--TTGTC-GAAATAGTGGAGCGAGGACAGATTCCAG
GAAATTATCAGGGAAACCTCTGCATTCATTAAGAAAGTCGGATACAACCCCAAAACTGTT
GCCTTTGTGCCCATCTCAGGCTGGCATGGTGATAACATGTTGGAGGAATCGGACAAGTGA
GAT-T---GAATCGCCAA-A---TTTATTCGATGGTGACTCAA-TTGATTTTACAGCATG
AAATGGTTCAAGGGTTGGACCAAAGAGACCAAGGCTGGTGTTGTGAAGGGCAAGACCCTC
CTCGATGCCATAGATGCCATCGAACCTCCAGTCCGTCCGTCTGATAAACCCCTTCGTCTT
CCCCTTCAGGATGTCTACAAGATTGGTGGTATTGGCACAGTGCCTGTTGGTCGTGTTGAA
ACTGGTATCATCAAGGCTGGAATGGTCGTCAACTTTTCTCCCCCAAACGTCACCACTGAG
GTTAAGTCTGTCGAAATGCACCACGAACAACTCGAGCAAGGTAACCCTGGTGACAACGTC
GGCTTTAATGTCAAGAACGTCTCGGTTAAGGACATCCGTCGTGGTAACGTTGCCTCAGAT
ACCAAGAACGACCCCGCCAAGGAGGCTGCTTCCTTCAACGCGCAAGTCATTGTCCTCAAT
CACCCTGGTCAAATTGGTGCCGGATACGCACCTGTGCTTGATTGCCATACCGCCCACATT
GCTTGCAAATTCTCCGAACTCATCGAGAAGATCGATCGCCGAACAGGTAAGGTGATAGAA
TCCTGC-CCCAAGTTCGTCAAGTCCGGTGATGCCGCCATTGTCAAGCTCGTTCCTTCCAA
ACCTATGGTGA-GTTTTCG--TCGTT--GAGGTTTCATCGA-GGCTAATATAT-CCATTT
CAGTGTGTCGAATCCTACAATGAATACC---------
>Inocybe_pallidicremea_PBM2744_Australia
------TGTGCCATTCTCATCATTGCTGGCGGAACTGGTGAATTCGAAGCTGGTATCTCS
AAAAATGGACAAACCAGAGAGCATGCCCTCCTTGCCTTCACCCTTGGTGTTCGTCAACTC
ATCGTTGCCGTCAACAAGATGGACACGACCAAGGT-ATTTTGTTGT---------CCTTT
GTTCCCTACTCTTTTCTAACCAAC-----TT-GAAATAGTGGAGCGAGGACCGATTCCAC
GAAATTGTCAAGGAAACCTCTGCCTTCATTAAGAAGGTGGGATACAACCCCAAAGCTGTT
GCCTTTGTGCCCATCTCAGGCTGGCACGGTGACAACATGTTGGAGGAGTCGCCCAAGTAA
GCA-T---GAAGAGTATACA---TTTATTCGATGGTGACTCAT-TTCATTTRACAGCATG
CCGTGGTACAAGGGTTGGACCAAAGAGACAAAGGGTGGTGTTGTCAAGGGCAAGACTCTC
CTCGACGCCATAGATGCCATTGAACCCCCCATCCGTCCCTCTGACAAGCCCCTCCGTCTC
CCCCTTCAGGATGTCTACAAAATTGGTGGTATTGGCACAGTGCCTGTCGGTCGTGTCGAA
ACCGGTATCATCAAGGCTGGAATGGTCGTCACTTTTGCACCCTCAAATGTCACCACTGAA
GTCAAGTCTGTCGAAATGCACCACGAACAACTCGAGCAAGGTAACCCTGGTGACAACGTC
GGTTTTAATGTCAAGAACGTCTCTGTCAAGGACATCCGTCGTGGTAACGTCGCCTCGGAT
TCCAAGAACGACCCCGCCAAGGAGGCTGCTTCCTTCAACGCTCAAGTCATCGTCCTCAAT
CACCCTGGTCAAATTGGCGCCGGTTACGCACCCGTGCTTGATTGCCATACCGCCCACATT
GCTTGCAAGTTCGGAGAACTCATCGAGAAGATCGATCGCCGAACAGGTAAAGTGATTGAA
GCCAGC-CCCAAGTTCGTCAAGTCCGGTGATGCCGCTATTGTTAGGCTCTTTCCTTCCAA
ACCCATGGTGA-GTTTCCG--TCGTTGTCAAGTTTCGTTGA-GACTAATATA--CCCTTT
CAGTGTGTCGAATCCTACAATGAATACCCTCCTCTCG
>Inocybe_pluvialis_PBM3228_Australia
------------------------------------GGTGAATTCGAAGCTGGTATCTCC
AAGGATGGCCAGACYAGAGAGCACGCTCTCCTTGCCTTCACCCTKGGTGTCCGTCAACTT
ATCGTCGCCGTCAACAAAATGGACACMACCAAGGT-ACTTCTTTCMTCG-----WCCATC
TTTCGC--G-TTCTGCTTATGAA---TCCTG-GAAACAGTGGAGCGAGGACAGATTCAAC
GAAATCATCAAGGAAACCTCAGCCTTCATCAAAAAGGTCGGATACAACCCCAAGGCTGTT
GCATTTGTGCCCATCTCAGGCTGGCACGGTGACAACATGTTGGAGGAATCTCCCAAGTAA
GCA-TAAAGAATGGGAT--------CATTTAATAGAGATTCAT--TGGTTTTACAGCATG
CCATGGTACAAAGGCTGGACCAAGGAGACCAAGGGTGGTGTCGTCAAGGGCAAGACCCTC
CTCGACGCGATTGATGCCATTGAACCCCCCGTCCGTCCCTCTGACAAGCCCCTCCGTCTC
CCCCTTCAGGACGTCTACAAAATCGGTGGTATTGGTACAGTGCCAGTCGGTCGAGTCGAA
ACCGGTATTATCAAGGCTGGAATGGTTGTCACCTTTGCTCCCTCAAACGTTACCACTGAA
GTCAAGTCCGTCGAAATGCATCACGAACAACTCGAGCAAGGGAACCCCGGTGACAATGTT
GGCTTTAACGTCAAGAACGTTTCAGTCAAAGATATCCGTCGTGGAAATGTGGCCTCCGAT
TCCAAGAACGACCCCGCCAAAGAGGCGGCTTCTTTCAATGCCCAAGTCATTGTCCTCAAT
CACCCTGGTCAAATTGGTGCTGGTTATGCACCTGTCCTTGATTGCCATACCGCCCACATT
GCTTGCAAGTTTGCTGAACTCATCGAAAAAATCGATCGTCGAACGGGTAAATCGATCGAA
GCCACC-CCCAARTTCGTCAAGTCTGGCGATGCTGCCATTGTCAAACTCGTTCCTTCCAA
GCCTATGGTAACGTTTACA--TTATACGACTTACTCTCGAT-ATTTAATGCAT-TTTTTT
CAGTGTGTKGAATCCTACAACGAATACCCCCCTCTC-
>Inocybe_magnifolia_MCA2441_[BRG]_T_Guyana
---------------------ATTGCTGGTGGTACTGGTGAATTCGAACCTGGTATCTCA
AAGGATGGCCAGACTAGAGAGCACGCTCTCCTTGCCTTCACCCTCGGTGTCCGTCAACTT
ATCGTCGCCGTCAACAAGATGGACACGACCAAGGT-ACAGCCTTCA--------NCTGTG
GTCTTA--C-TTTCGCTAATCAAAC-ATCTC-GAAATAGTGGAGCGAGGACCGATTCAAC
GAAATTGTCAAGGAAACTTCTGCCTTCATCAAGAAGGTCGGTTACAACCCCAAGGCTGTT
GCCTTTGTGCCCATCTCGGGCTGGCACGGTGACAACATGTTGGAGGAATCGACCAAGTAA
GCT-GGAAGAAGCGCATACA---CTCTTTTGATGGACACTCATTTACTCTTCACAGCATG
CCATGGTACAAGGGCTGGACTAAAGAGACCAAGGGTGGTGTTGTCAAGGGCAAGACGCTT
CTCGACGCCATTGATGCCATTGAACCCCCCGTCCGGCCATCTGATAAGCCCCTCCGTCTC
CCTCTTCAGGACGTCTACAAGATCGGTGGTATCGG-------------------------
-----------------------------C------------------------------
------------------------------------------------------------
------------------------------------------------------------
------------------------------------------------------------
------------------------------------------------------------
------------------------------------------------------------
------------------------------------------------------------
------------------------------------------------------------
-------------------------------------
>Inocybe_serrata_PBM3235_Australia
GCTGATTGTGCCATCCTCATTATTGCTGGTGGTACTGGTGAATTCGAAGCTGGCATCTCC
AAGGATGGCCAAACCAGAGAGCACGCTCTCCTTGCCTTCACTCTTGGTGTCCGTCAACTT
ATTGTCTCCGTCAACAAAATGGACACGACCAAGGT-ATGTCAATCGTTCTTG-ATCTTTG
TTTCGA----GTTCTTTAATGAAAC-CTCTC-AAAATAGTGGAGCGAGGAYAGATTCAAC
GAAATTGTCAAGGAAACCTCTGCCTTCATTAAGAAGGTCGGATACAACCCCAAAGCTGTT
GCCTTTGTGCCCATCTCAGGTTGGCACGGAGACAACATGTTGGAGGAATCTCCTAAGTAA
GYT-T-AAGAAGCGCATACA---TTCATTTGATAGAGACTCAT-TTCGTTTCAAAGTATG
CCATGGTACAAGGGCTGGACCAAAGAGACGAAGGCCGGTGTCGTCAAGGGCAAAACCCTC
CTCGACGCCATTGATGCCATTGAACCGCCCGTCCGTCCGTCCGACAAGCCCCTCCGTCTC
CCCCTTCAGGATGTCTACAAGATCGGTGGTATCGG-------------------------
------------------------------------------------------------
------------------------------------------------------------
------------------------------------------------------------
------------------------------------------------------------
------------------------------------------------------------
------------------------------------------------------------
------------------------------------------------------------
------------------------------------------------------------
-------------------------------------
>Inocybe_hopeae_OR1632_Thailand
GCTGACTGTGCCATTCTCATCATCGCTGGTGGTACTGGTGAGTTCGAAGCTGGTATCTCC
AAGGATGGCCAGACTAGAGAGCACGCCCTCCTTGCCTTCACCCTTGGTGTCCGTCAACTC
ATCGTCGCCGTCAACAAGATGGACACGACCAAGGT-ATCCCGTTTTGCT----CTCTCTT
RACTGT--C--CTGTCTAATAAAC--------TACACAGTGGAGCGAGGACCGGTTCAAC
GAAATTGTCAAGGAAACCTCTACCTTCATAAAGAAGGTTGGCTACAACCCAAAGGCTGTT
GCCTTCGTGCCTATCTCAGGCTGGCACGGTGACAACATGTTGGAGGAATCCACTAAGTAA
GTC-AAAAGTAACACATAGA---TCCTTTCAACAAAAACTAAT--TTGTTTTGCAGCATG
CCGTGGTACAAGGGCTGGACCAAAGAGACTAAGGGTGGTGTCGTCAAGGGCAAGACCCTC
CTCGATGCCATTGATGCMATTGAGCCTCCYGTCCGTCCTTCTGACAAGCCCCTRCGCCTT
CCYCTTCAGGATGTCTACAAAATTGGTGGTATCGGCACAGTGCCTGTCGGCCGTGTCGAA
ACTGGTATCATCAAGGCTGGAATGGTCGTCACCTTCGCTCCCTCGAACGTCACCACTGAA
GTGAAGTCCGTTGAAATGCACCACGAACAGCTCGAGGCAGGTAACCCTGGCGACAACGTT
GGTTTCAACGTCAAGAACGTCTCAGTCAAGGATATCCGTCGTGGTAATGTCGCCTCCGAC
TCCAAGAACGACCCCGCCAAGGAGGCTGCGTCTTTCAACGCCCAAGTCATTGTACTCAAC
CACCCTGGTCAAATTGGTTCTGGTTACGCACCCGTTCTCGATTGCCATACCGCCCATATT
GCTTGCAAGTTCTCTGAACTCATTGAAAAGATTGATCGCCGAACAGGTAAATCGATTGAG
GCCAGC-CCGAAGTTCGTTAAGTCTGGTGATGCTGCTATTGTCAAACTTGTACCTTCCAA
GCCTATGGTGC-GTTGCTATATCGTTTATCTGGGCCTCGYT-GATTAATGCGT-TCCTTT
-AGTGTGTTGAGTCGTACAATGAATACCCTCCGCTCG
>Inocybe_thailandica_DED8049_[SFSU]_T_Thailand
---GACTGTGCCATTCTCATCATCGCTGGTGGTACTGGTGAATTCGAGGCTGGTATCTCC
AAGGATGGCCAGACCAGAGAGCACGCCCTCCTTGCCTTCACCCTCGGTGTCCGTCAACTC
ATCGTCGCCGTTAACAAGATGGACACGACCAAGGT-ATTACCCTTT--------TCTCTG
TTTCGG--C-CCTGTCTAATAAAT--ATGTCGAAAATAGTGGAGTGAGGATCGATTCAAC
GAAATTGTTAAGGAAACCTCTACCTTCATCAAGAAGGTTGGCTATAACCCAAAGGCTGTT
GCCTTCGTACCCATCTCAGGCTGGCATGGTGACAATATGTTGGAAGAGTCTGCTAAGTGA
GC--TAAAGTGACACATAGA---TCCATTCGGCAGAGACTAATCAACTTTTTGCAGCATG
CCATGGTACAAGGGATGGACCAAAGAGACTAAGGGTGGTGTTGTCAAGGGGAAGACCCTC
CTTGACGCTATTGACGCCATTGAGCCTCCCGTCCGTCCTTCTGACAAGCCCCTCCGTCTC
CCCCTTCAGGATGTCTACAAAATTGGTGGTATCGGCACAGTGCCTGTCGGCCGTGTCGAA
ACTGGTATCATCAAGGCTGGAATGGTCGTCACATTCGCTCCCTCAAATGTCACCACTGAA
GTGAAGTCAGTTGAGATGCACCATGAACAGCTCGAGGCAGGTAACCCTGGTGACAACGTT
GGCTTCAACGTCAAGAACGTCTCAGTCAAGGATATCCGTCGTGGCAACGTCGCCTCCGAC
TCCAAGAATGACCCCGCCAAGGAGGCTGCCTCTTTCAACGCACAAGTCATTGTTCTCAAC
CATCCTGGTCAAATTGGTGCTGGTTACGCTCCCGTTCTCGATTGCCATACCGCCCATATT
GCTTGCAAGTTCTCTGAACTCATTGAAAAGATCGATCGCCGAACAGGTAAATCGATTGAA
GCCAGC-CCCAAGTTCGTCAAATCTGGTGATGCCGCTATTGTCAAACTGGTCCCTTCCAA
GCCTATGGTTG-GTTGCTGT-TCGTTAATCTGGGACCCCACTGATTAATGTAT-TCCTTT
TAGTGTGTTGAGTCGTACAATGAATACCCTCC-----
>PBM2620_Inocybe_subexilis_USA
------TGTGCCATTCTCATCATTGCTGGTGGTACTGGTGAATTCGAAGCTGGTATCTCC
AAGGATGGACAGACAAGAGAGCATGCCCTCCTTGCCTTCACCCTCGGCGTCCGTCAGCTC
ATCGTAGCGGTTAACAAGATGGACACGACCAAGGT-ATGTGATTGGTTC-----ATACTG
GATCGA--C-TATTGATAACACAAA-CCTTGGGAAACAGTGGAGCGAGGACCGATTCAAC
GAAATTGTCAAAGAAACCTCTGCCTTCATTAAGAAGGTCGGATACAATCCCAAGAATGTT
GCCTTTGTGCCTATCTCAGGCTGGCACGGTGACAACATGTTGGAGGAGTCTCCCAAGTAA
GAT-TAAGAATGCGCACATA---TACAAATGGCGGATACTGAC-TCTCTATAATAGCATG
CCATGGTACAAGGGTTGGACTAAAGAGATYAAAAGTGGTGCYGTCAAGGGCAAGACTCTC
CTCGACGCCATTGATGCCATTGAACCCCCTGTCCGTCCGTCCGATAAGCCTCTCCGTCTT
CCCCTCCAAGATGTCTACAAAATCGGTGGTATTGGTACAGTGCCCGTCGGTCGTGTCGAA
ACAGGTATTATCAAGGCAGGAATGATCGTCACCTTCGCTCCATCAAATGTCACCACTGAA
GTCAAGTCTGTCGAAATGCACCACGAACAACTCGAGCAAGGGAATCCAGGAGACAACGTC
GGCTTCAACGTCAAGAACGTGTCTGTCAAGGATATTCGTCGTGGTAACGTCGCCTCCGAC
TCCAAGAACGACCCCGCCAAGGAAGCCGCTTCCTTCAACGCTCAAGTCATTGTTCTCAAC
CACCCTGGTCAAATAGGTGCCGGTTACGCACCTGTCCTCGATTGTCACACGGCCCACATT
GCTTGCAAGTTCGCTGAGCTTGTCGAAAAAATTGATCGTCGAACAGGCAAATCGATCGAA
GCCAAC-CCGAAGTTTGTCAAATCTGGTGATGCCGCCATTGTCAAACTCATTCCGTCTAA
GCCCATGGTGAATTTTCCCC-TTTTATTGAAAATCCTCC-C-GATTAACG----ACCCCT
AAGTGTGTTGAATCTTATAACGA--------------
>AS27
GCTGACTGTGC-ATTCTCATCATTGCAGCTGGTACTGGTGAATTCGAAGCCGGTATCTCG
AAGGATGGTCAAACCAGAGAGCACGCTCTCCTTGCCTTCACCCTTGGTGTCCGCCAACTC
ATAGTCGCCGTCAACAAGATGGACACGACCAAGGT-ATTTTGTTTATTG-----TCTTTT
TTGCAC-----ATTTATAAAC-----TCTTC-GAAATAGTGGAGTGAGGACAGATTCAAC
GAAATTGTTAAGGAAACTTCTACCTTCGTTAAGAAGGTCGGATACAATATAAAGGGTGTT
CCCTTTGTGCCCATCTCAGGCTGGCACGGCGATAACATGTTAGAGGAATCGAGCAAGTAA
GCT-TAA--AAGCCGATATATTTTTTATTGGATGAAGCCTTAT--TGTCTTGATAGCATG
CCGTGGTACAAGGGCTGGACCAAAGAGCAGAAGAGTGGTGTCGTTAAGGGCAAGACCCTT
CTCGACGCCATTGATGCCATTGAACCCCCTGTCCGTCCGTCCGATAAGCCCCTCCGTCTC
CCCCTTCAGGATGTCTATAAGATCGGTGG-------------------------------
ACGGG-------------------------------------------------------
-----------------GCACC--------------------------------------
---------GTAAAAAA-------------------------------------------
------------------AAGG--------------------------------------
------------------------------------------------------------
------------------------------------------------------------
------------------------------------------------------------
------------------------------------------------------------
-------------------------------------
>Auritella_brunnescens_PBM3174_Australia
GCCGATTGTGCTATTCTCATCATCGCTGGTGGTACTGGTGAATTCGAAGCTGGTATCTCC
AAAGATGGTCAGACCCGCGAGCACGCTCTTCTTGCTTTCACTCTTGGCGTCCGTCAGCTC
ATTGTCGCTGTTAATAAGATGGATACCACCAAGGT-ATTTACAATGAATTCC--ACTGCT
ATACGC-GC-TTTTCCTAATCCAAC--TCTC-TTAATAGTGGAGCGAGGACCGTTTCAAT
GAAATCGTGAAGGAAACTTCTGCGTTCATCAAGAAGGTAGGCTACAACCCCAAGTCCGTC
CCCTTCGTGCCTATTTCCGGCTGGCATGGTGACAACATGTTAGAAGAATCTGCGAAGTAA
GCCGCAATCAGGCGCATATA---TTCTAT-GCTAACGTATCCT-------TTGTAGCATG
CCATGGTATAAGGGTTGGACTAAGGAGTCGAAGGCTGGCGCCGTCAAGGGCAAAACCCTC
CTCGATGCCATTGATGCCATTGAGCCCCCTGTCCGTCCTTCTGACAAGCCTCTCCGTCTT
CCTCTTCAGGATGTCTACAAGATTGGTGGTATCGGAACAGTGCCCGTCGGCCGTGTTGAA
ACTGGTATCATCAAAGCTGGAATGGTCGTTACTTTCGCTCCTTCGAATGTCACCACTGAA
GTGAAATCCGTCGAAATGCACCACGAGCAGCTCGAGCAGGGCAACCCTGGAGACAATGTT
GGTTTCAACGTCAAGAACGTCTCCGTCAAGGATATTCGTCGTGGAAACGTCGCCTCTGAC
TCCAAGAATGACCCTGCCAAGGAGGCTGCTTCCTTCAACGCTCAGGTCATTGTTCTCAAC
CATCCTGGTCAAATTGGTGCCGGTTATGCGCCCGTTCTTGATTGCCATACTGCCCATATT
GCTTGCAAGTTTGCTGAGCTCATTGAGAAGATCGATCGCCGAACAGGTAAATCGATTGAA
GCTAAC-CCCAAGTTCGTCAAGTCGGGTGATGCTGCCATCGTCAAGCTCATTCCTTCCAA
GCCCATGGTAT-GTTATCA--TCAGATAATTTCATTTCCAA-ATTGACCA----CTCTCT
CAGTGCGTCGAGTCTTATAATGAATATCCTCCT----
>Auritella_hispida_TH10009_Cameroon
------------------------------------------------------------
------------ACTCGCGAGCATGCTCTTCTTGCTTTCACTCTTGGTGTCCGTCAGCTC
ATTGTCGCTGTTAACAAGATGGATACCACCAAGGT-AATTTAAACAAACTGG--CCGGTT
GTACGC-TC-TGTTGCTAATCCGTC-----C-TTAAAAGTGGAGTGAGGACCGTTTCAAT
GAAATCGTTAAGGAAACTTCTGCGTTCATCAAGAAGGTCGGCTACAATCCCAAGGCTGTT
CCGTTTGTGCCCATCTCTGGCTGGCATGGGGACAACATGTTGGAGGAATCTGCAAAGTAA
GCGCGCGTCTTGCGCATATA---TTTTATTTTTAACGTCTTCA-------CTGTAGCATG
CCGTGGTACAAGGGCTGGACAAAAGAGGGAAAGGGTGGTGCCGTCAAGGGCAAAACTCTT
CTTGATGCTATCGACGGTATTGAGCCCCCTGTTCGTCCTTCCGATAAGCCTCTCCGTCTC
CCTCTTCAGGATGTCTACAAGATTGGCGGTATCGGCACAGTACCCGTTGGTCGCGTTGAA
ACTGGCATCATTAAGGCTGGAATGGTCGTTACTTTCGCTCCTACCAATGTGACTACTGAA
GTGAAATCTGTCGAAATGCATCACGAACAACTTGAGCAAGGCACTCCAGGTGATAATGTC
GGATTTAACGTCAAGAACGTCTCTGTCAAGGATATTCGCCGTGGAAACGTCGCTTCGGAT
TCTAAGAATGACCCTGCTAAGGAGGCTGCTTCCTTCAACGCTCAAGTCATTGTTCTTAAC
CACCCTGGTCAAATTGGTGCTGGTTATGCTCCCGTTCTTGATTGTCACACTGCCCACATT
GCTTGCAAGTTTTCCGAGCTGATTGAGAAAATCGATCGCCGAACAGGTAAATCTATTGAG
GCGAGC-CCCAAGGCCGTCAAGTCTGGTGATGCCGCTATCGTCAAGCTCGTTCCTTCTAA
GCCCATGGTAT-GTTAGTA--TGAGATAG-TTCTTTATGAA-ACTAATCA----TTATTT
TAGTGTGTCGAGTCTTACAATGAGTACCCACCTCT--
>Auritella_foveata_TBGT9631_India
GCCGATTGTGCTATTCTTATCATCGCTGCCGGTACTGGTGAATTCGAAGCTGGTATTTCT
AAAGATGGTCAGACTCGCGAACACGCTCTCCTTGCTTTCACGCTTGGTGTCCGTCAGCTC
ATTGTTGCAGTCAACAAGATGGATACCACCAAGGTCAGCTTCTTCGTAT-----TTTATT
TATCTT-TTTTTTGTCTAACACCGC----TCTAAAATAGTGGAGCGAAGATCGTTTCAAT
GAAATTGTAAAAGAAACGTCTGCTTTTATCAAGAAAGTCGGCTATAACCCCAAGTCCGTC
GCTTTTGTACCCATTTCCGGATGGCACGGTGACAACATGTTGGAGGAATCCTCAAAGTAA
GTTCTGACGAGGCCCATATA-CATGAAAGCCTTATTGATTCAT-----CATCATAGCATG
ACATGGTACAAAGGATGGACCAAGGAAACTAAGGGCGGCGCTGTCAAGGGCAAGACGCTC
CTTGACGCTCTCGACGCCATTGAGCCTCCCGTCCGACCTTCCGACAAGCCTCTCCGCCTT
CCCCTCCAGGATGTCTACAAGATYGGTGGTATCGGCAC----------------------
------------------------------------------------------------
------------------------------------------------------------
------------------------------------------------------------
------------------------------------------------------------
------------------------------------------------------------
------------------------------------------------------------
------------------------------------------------------------
------------------------------------------------------------
-------------------------------------
